# Supplementary material for: Doxycycline, metronidazole and isotretinoin: Do they modify microRNA/mRNA expression profiles and function in murine T-cells?
Source: Sci Rep. 2016 Nov 17;6:37082. doi: 10.1038/srep37082 (PMC5113073; doi:10.1038/srep37082)
Supplement: Supplementary Information [file srep37082-s2.xls]

## Sheet: Tn IsovsC2w
microRNA	log2 ratio	pValue
mmu-miR-3971	8.441	4.52e-20
mmu-miR-3962	3.406	2.15e-11
mmu-miR-374c-5p	4.788	1.788e-06

## Sheet: Tn IsovsC6w
microRNA	log2 ratio	pValue
mmu-miR-467a-3p	-1.516	1.194e-12
mmu-miR-467d-3p	-1.74	5.005e-11
mmu-miR-350-3p	-1.474	2.503e-10
mmu-miR-221-3p	-1.325	2.558e-10
mmu-miR-669a-3p	-1.199	5.843e-10
mmu-miR-3968	-1.224	7.594e-09
mmu-miR-652-3p	-1.11	2.743e-08
mmu-miR-669o-3p	-1.2	3.602e-08
mmu-miR-297a-3p	-1.223	1.581e-07
mmu-miR-297b-3p	-1.271	4.664e-07
mmu-miR-297c-3p	-1.28	1.488e-06
mmu-miR-465c-5p	-6.479	2.025e-06
mmu-miR-466d-3p	-1.025	2.761e-06
mmu-miR-34c-3p	-2.761	3.934e-06
mmu-miR-700-5p	-1.224	4.81e-06
mmu-miR-375-3p	-1.572	7.941e-06
mmu-miR-582-3p	-1.228	8.307e-06
mmu-let-7i-3p	-1.106	1.123e-05
mmu-miR-467e-3p	-1.407	1.296e-05
mmu-let-7k	-1.191	1.407e-05
mmu-miR-223-3p	-1.4	2.536e-05
mmu-miR-338-3p	-2.007	3.081e-05
mmu-miR-466f-5p	-1.672	4.488e-05
mmu-miR-130a-3p	-1.123	5.116e-05
mmu-miR-195a-5p	-1.036	5.15e-05
mmu-miR-297a-5p	-1.403	9.793e-05
mmu-miR-467c-3p	-1.426	0.0001041
mmu-miR-669a-3-3p	-1.889	0.0001084
mmu-miR-335-5p	-3.176	0.0001141
mmu-miR-22-5p	-1.515	0.000297
mmu-miR-500-3p	-1.063	0.0003188
mmu-miR-99a-3p	-5.378	0.0005593
mmu-miR-326-3p	-1.407	0.0006271
mmu-miR-338-5p	-2.581	0.0006882
mmu-miR-196b-5p	-1.371	0.0008002
mmu-miR-129-5p	-1.629	0.0009937

## Sheet: Tn MvsV2w
microRNA	log2 ratio	pValue
mmu-miR-144-5p	-1.698	0.0003116
mmu-miR-486-5p	-0.9639	0.0003534
mmu-miR-3107-5p	-0.9633	0.0003714
mmu-miR-486-3p	-1.003	0.0005911
mmu-miR-3107-3p	-1.005	0.0005995

## Sheet: Tn MvsV6w
microRNA	log2 ratio	pValue
No microRNA matching our thresholds.

## Sheet: Tn DvsV2w 
microRNA	log2 ratio	pValue
mmu-miR-144-3p	2.765	0.0003051

## Sheet: Tn DvsV6w
microRNA	log2 ratio	pValue
mmu-miR-144-5p	-1.467	0.0006456

## Sheet: Treg IsovsC2w
microRNA	log2 ratio	pValue		microRNA	log2 ratio	pValue
mmu-miR-3107-5p	1.957	9.509e-09		mmu-miR-34c-5p	-1.665	1.388e-05
mmu-miR-486-5p	1.957	9.678e-09		mmu-miR-362-5p	-1.732	0.0001483
mmu-miR-144-5p	1.609	2.865e-05		mmu-miR-9-3p	-5.681	0.0003779
mmu-miR-3096a-5p	1.14	0.0002504		mmu-miR-6240	-1.129	0.0006108
mmu-miR-5117-5p	1.151	0.0005834
mmu-miR-5105	1.048	0.0007536
mmu-miR-451a	1.14	0.0008895

## Sheet: Treg IsovsC6w
microRNA	log2 ratio	pValue
mmu-miR-375-3p	-2.691	9.425e-11
mmu-miR-138-5p	-1.655	4.122e-06
mmu-miR-5107-5p	-2.246	2.139e-05
mmu-miR-6238	-3.778	6.439e-05
mmu-miR-148a-5p	-1.016	7.401e-05

## Sheet: Treg MvsV2w
microRNA	log2 ratio	pValue
No microRNA matching our thresholds.

## Sheet: Treg MvsV6w
microRNA	log2 ratio	pValue		microRNA	log2 ratio	pValue
mmu-miR-451a	6.25	9.308e-15		mmu-miR-30e-5p	-1.096	1.192e-06
mmu-miR-486b-5p	3.145	3.42e-10		mmu-miR-340-5p	-1.249	1.375e-06
mmu-miR-486a-3p	3.661	1.224e-09		mmu-miR-142b	-1.016	0.0001524
mmu-miR-486a-5p	3.287	3.849e-09
mmu-miR-486b-3p	3.68	5.847e-09
mmu-miR-29a-3p	1.352	5.056e-07
mmu-miR-15b-3p	1.327	0.0005905
mmu-miR-1843a-3p	1.122	0.0008062

[truncated: 2 more sheets: Treg DvsV2w, Treg DvsV6w]
