# Supplementary material for: Doxycycline, metronidazole and isotretinoin: Do they modify microRNA/mRNA expression profiles and function in murine T-cells?
Source: Sci Rep. 2016 Nov 17;6:37082. doi: 10.1038/srep37082 (PMC5113073; doi:10.1038/srep37082)
Supplement: Supplementary Information [file srep37082-s3.xls]

## Sheet: Tn IsovsC2w
gene_name	log2 Ratio	pValue		gene_id	log2 Ratio	pValue
S100a8	2.242	7.574e-77		Pde3b	-0.8504	6.134e-18
S100a9	2.186	3.485e-55		Gm7030	-1.21	1.767e-05
Csf3r	1.882	9.385e-21		Snora65	-1.6	2.786e-05
Lcn2	3.073	1.034e-16		Iigp1	-0.5505	4.828e-05
Il1b	2.106	2.248e-16		Ifit1	-0.7861	0.0003192
Ddit4	1.624	6.735e-16		Cpa3	-1.436	0.0003969
Dusp2	0.7145	7.757e-15		Gbp10	-0.5443	0.000644
Zfp36l2	0.9208	1.552e-14		Ifit3	-0.9128	0.00156
Txnip	0.7136	4.424e-14		Isg15	-0.5305	0.002739
Cxcr4	1.528	7.696e-14		Insl6	-0.6758	0.00379
Ngp	2.188	1.435e-12		Mcpt8	-1.555	0.003812
Neb	2.499	2.782e-11		Gzmb	-0.7924	0.00575
Mir680-2	1.757	1.192e-10		Hist2h4	-0.8334	0.006351
Bbc3	0.9809	2.628e-10		Hist2h2bb	-0.6862	0.007726
Cd69	0.6814	2.593e-09
Lrg1	3.279	2.701e-09
Cish	0.7332	1.787e-08
Ifitm1	1.785	3.446e-08
Hp	1.611	4.608e-08
Cd300lf	1.795	5.856e-08
Retnlg	1.317	6.473e-08
Mmp9	2.12	1.26e-07
Pla2g7	1.816	1.69e-07
Mir1955	6.19	5.873e-07
Mpo	1.756	1.131e-06
Cd33	2.191	1.483e-06
Tnfaip3	0.6429	1.612e-06
Tsc22d3	1.038	1.671e-06
Socs3	0.5226	1.813e-06
Snora34	2.213	4.003e-06
Bckdhb	0.5032	4.413e-06
Prtn3	2.958	8.83e-06
Bcl2	0.5597	1.02e-05
Dusp1	0.8831	1.761e-05
Stfa2l1	2.095	1.893e-05
Mnda	0.6349	7.26e-05
Cxcr2	0.5938	8.27e-05
Lilrb4	1.201	8.446e-05
Clec7a	1.638	9.406e-05
Tgfbi	1.413	9.745e-05
Hipk2	0.7352	0.0002207
Clec4d	2.208	0.0002335
Pira11	1.605	0.0002548
Gpr83	0.7635	0.0003373
Ifitm2	0.8082	0.0003546
Mir7-1	2.322	0.0003708
Plac8	0.5662	0.0003758
Ltf	1.91	0.0003941
Anxa1	0.8511	0.0004649
Gcnt2	1.608	0.0007814
Lilrb3	0.9374	0.0008086
Ccr1	1.364	0.000887
Ctla4	1.14	0.0009804
Il2ra	0.8172	0.001481
Snora52	0.766	0.001563
Pygl	1.37	0.001819
C5ar1	1.832	0.001823
Slfn4	0.8181	0.002332
Gp49a	1.091	0.002803
Itih5	1.186	0.002882
Elane	1.618	0.00431
Alox5ap	0.6919	0.004422
2310039L15Rik	0.5031	0.004686
Fgl2	0.8577	0.004799
Zc3h6	0.5414	0.005075
Abca1	0.7	0.005482
Sik1	0.6893	0.005831
Hoga1	1.238	0.005886
Fcgr3	0.9113	0.006147
Plaur	0.8829	0.008257
Ccl6	0.6064	0.009656
Slc40a1	1.301	0.00996

## Sheet: Tn IsovsC6w
gene_name	log2 Ratio	pValue		gene_id	log2 Ratio	pValue
Rps27	1.291	2.748e-10		Gm7030	-2.202	7.208e-09
Rprl3	2.418	5.716e-09		Gm20571	-2.011	0.002466
Rmrp	1.78	1.887e-07		Hmga1	-0.6535	0.002511
Fcrla	0.9822	5.318e-07		Gm8221	-1.834	0.002897
Lmo2	0.9594	1.426e-06		Mir7-1	-1.337	0.005426
Mnda	0.7459	2.351e-06		Snora33	-1.207	0.007266
Cxcr5	0.8976	6.548e-06		Tgoln2	-0.676	0.008706
Blk	0.9225	7.122e-06
Cd180	0.9649	8.199e-06
H2-DMb1	1.027	1.03e-05
Slfn4	0.8883	1.321e-05
Car2	0.8562	1.523e-05
Ctsh	0.8589	1.578e-05
Bank1	0.8333	1.872e-05
Mir677	5.658	2.423e-05
Retnlg	0.905	2.479e-05
Cpt1a	0.5326	2.803e-05
Fcrl1	0.8528	3.43e-05
Swap70	0.8122	4.345e-05
Tnfrsf13c	0.8076	5.091e-05
Pax5	0.811	5.878e-05
Plcg2	0.8058	8.562e-05
Siglecg	0.7789	0.0001112
Cr2	0.7757	0.0001149
Ccr6	0.9175	0.0001639
Mmp9	0.9109	0.0001701
Pla2g7	0.8746	0.0001754
Dok3	0.7265	0.0001864
Beta-s	0.7285	0.0001874
Ciita	0.8913	0.0002249
Ifitm3	0.7993	0.0002285
Cd8a	0.7913	0.0002398
Stfa2l1	1.312	0.0002497
March1	0.8975	0.0002582
Syk	0.8376	0.0002613
Napsa	0.7067	0.0002846
Car1	1.082	0.0002851
Blnk	0.8344	0.0003029
Scd1	0.7704	0.0003132
Spib	0.7141	0.0003184
Mir703	1.1	0.000371
Apoe	0.7466	0.0004233
Ifit3	1.003	0.0004607
Cd22	0.8805	0.0005479
Lst1	0.7354	0.0005838
Cybb	0.7047	0.0006153
Fgl2	0.7222	0.0006274
Mef2c	0.8546	0.0006335
Fcgr2b	0.8103	0.0006582
I830012O16Rik	1.193	0.0006996
Chst3	0.7582	0.0007049
Il1b	0.6878	0.0007282
Ncf1	0.6551	0.0007459
Serpinb1a	0.7809	0.0007492
Klf11	0.9243	0.0007706
Tnfrsf13b	0.703	0.0007974
Cd83	0.834	0.0008259
Cd40	0.9909	0.0008261
Lyn	0.6618	0.0008661
Cyp4f18	0.8106	0.0009171
BC028528	1.122	0.0009467
Irf5	0.7597	0.0009623
Btk	0.8078	0.001096
Ly86	0.7099	0.001176
Snx9	0.855	0.001231
H2-Oa	0.6937	0.001259
Sfpi1	0.7091	0.001373
Icosl	0.6496	0.001393
Bcl11a	0.8609	0.001409
Mir719	0.7773	0.001467
Plek	0.6356	0.001489
Lilrb3	0.6547	0.001515
Unc93b1	0.7423	0.001589
Wdfy4	0.7482	0.001638
Rpph1	2.028	0.001714
Csf3r	0.8565	0.001736
Pira11	0.937	0.001844
Cd38	0.744	0.001959
Lars2	0.6387	0.002192
2010001M09Rik	0.6846	0.002376
Ifitm2	0.6134	0.002401
Bcar3	0.9024	0.002589
D17Ertd648e	1.582	0.002837
Il4i1	0.8807	0.00287
Trim7	0.9022	0.00308
Myadm	0.7039	0.003094
Klrb1a	0.8276	0.003137
Hp	0.6397	0.003159
Ly6d	0.6883	0.003236
Clec7a	0.6739	0.003364
Lrrk2	0.9597	0.003533
Fcer2a	1.017	0.003538
Hba-a1	0.6671	0.003731
Tlr9	0.8781	0.004082
Mpeg1	0.5555	0.004446
Lilrb4	0.6077	0.004608
Ly6c1	0.5605	0.004719
Art2b	0.5762	0.005178
Myo1c	0.5653	0.005271
Marcks	0.817	0.005308
Pik3ap1	0.6825	0.005366
Klra10	1.646	0.00537
Pygl	0.8081	0.005512
Rn45s	0.6696	0.005621
BC013712	0.6558	0.005713
Ifi44	0.7995	0.005714
Ifit1	0.6846	0.006286
Ebf1	0.7755	0.006312
Myo1e	0.6735	0.007619
Tgfbi	0.6692	0.007699
Chsy1	0.5647	0.007752
Hhex	0.661	0.007849
Kmo	0.7986	0.007947
Dennd5b	0.8356	0.00826
S100a8	0.7823	0.008703
Cd24a	0.7225	0.00892
1300014I06Rik	0.8134	0.008937
Gm5483	1.199	0.008962
Haao	0.7212	0.009077
Gcnt1	0.8031	0.009274
Fgr	0.7092	0.009458
Fcgr3	0.6419	0.009629
Klre1	0.6382	0.009697

## Sheet: Tn DvsV2w
gene_name	log2 Ratio	pValue		gene_name	log2 Ratio	pValue
Abca4	8.482	3.742e-06		Gm26920	-9.57	4.207e-13
AC133103.7	7.635	0.0001434		Fcgbp	-4.348	3.373e-11
Ugt1a5	7.086	0.0004202		Muc2	-4.72	1.85e-10
Crispld2	2.494	0.001217		Gm28539	-8.751	6.039e-09
Ccr3	2.152	0.002507		Lypd8	-2.988	7.383e-09
Lars2	0.5982	0.002754		Clca1	-3.461	2.052e-08
Steap4	1.56	0.003008		Dmbt1	-2.679	2.337e-08
Rn18s-rs5	0.7196	0.003757		Krt8	-2.914	3.432e-08
Gm3752	5.569	0.005201		Muc3	-3.97	6.259e-08
Csf3r	1.36	0.006109		Pck1	-4.931	1.294e-06
Alox15	1.971	0.006314		Atp12a	-7.498	1.346e-06
Il1r2	1.952	0.006461		Pigr	-2.373	1.831e-06
Tnfsf13b	2.181	0.006915		Zg16	-2.96	1.844e-06
Slfn4	1.47	0.007395		Ckmt1	-2.953	2.453e-06
Ighv11-2	1.611	0.007625		Cldn7	-4.422	2.594e-06
Pygl	1.307	0.00773		Tspan1	-3.249	3.182e-06
Cd300lb	1.372	0.007807		1810011O10Rik	-7.235	3.238e-06
Retnlg	1.241	0.008551		Gm9797	-4.85	3.312e-06
Cxcr2	1.29	0.008925		Gpa33	-3.773	3.366e-06
Hp	1.322	0.009214		Fat1	-4.55	4.615e-06
Il1b	1.211	0.009657		B4galnt2	-4.195	4.782e-06
				Ugt2b34	-4.11	5.093e-06
				Hsd11b2	-4.866	9.379e-06
				Krt19	-2.89	9.445e-06
				Thbs4	-4.404	1.084e-05
				Tmprss2	-3.921	1.402e-05
				Adgrg7	-3.604	1.517e-05
				Apoo-ps	-6.929	1.518e-05
				Mgat4c	-4.159	1.654e-05
				Akr1c14	-5.004	1.956e-05
				Hmgcs2	-3.086	2.21e-05
				Oit1	-3.079	2.285e-05
				Fermt1	-6.783	2.64e-05
				Dsg2	-3.476	2.908e-05
				Slc6a14	-3.125	2.951e-05
				Cdhr5	-3.601	3.151e-05
				Mep1a	-3.844	3.184e-05
				Perp	-5.006	3.491e-05
				Trav7d-2	-8.524	3.738e-05
				Slc26a3	-2.953	6.291e-05
				Prss32	-3.475	6.459e-05
				Ces2e	-6.527	6.652e-05
				Ocln	-6.802	6.659e-05
				Mettl7b	-4.837	7.683e-05
				Ush1c	-4.888	7.998e-05
				Tmem30b	-4.031	8.372e-05
				Cdhr2	-3.495	9.2e-05
				Hao2	-3.21	9.445e-05
				Aqp4	-3.632	9.784e-05
				Cyp2c55	-3.088	9.935e-05
				Lpo	-3.002	0.0001149
				Pof1b	-3.293	0.0001249
				Atp10b	-4.15	0.0001343
				Slc5a8	-3.409	0.0001382
				Eps8l3	-3.681	0.0001487
				Slc6a8	-3.227	0.0001561
				Tfcp2l1	-2.927	0.0001681
				Nlrp6	-3.849	0.0001761
				Serpinb5	-6.253	0.0001802
				Akr1c19	-6.21	0.0002082
				Shroom3	-3.943	0.0002272
				Gprc5a	-4.17	0.0002448
				Fut9	-6.549	0.0002667
				Esrp1	-3.567	0.0002791
				Abat	-2.944	0.0002896
				Sox9	-6.387	0.0002983
				Vil1	-2.583	0.0003489
				Gsdmc2	-2.734	0.0003518
				Cftr	-3.776	0.0003739
				Galnt5	-6.5	0.0003979
				Cyp2c68	-6.23	0.0004215
				Lama3	-6.23	0.0004218
				Gas6	-2.842	0.0004334
				Myh14	-2.904	0.0004566
				Cdx1	-3.46	0.0004573
				Serinc2	-4.231	0.0004788
				Reg4	-3.069	0.0004791
				Trav6d-3	-7.041	0.000497
				Ern2	-4.259	0.0005114
				Tm4sf20	-3.756	0.0005181
				Pmp22	-3.068	0.0006706
				Itgb4	-3.336	0.0007159
				Muc13	-2.392	0.0007305
				Frk	-4.138	0.0007499
				Slc9a2	-3.106	0.0008117
				1810065E05Rik	-2.982	0.0008603
				Slc44a4	-3.176	0.0008893
				Sprr2a2	-2.589	0.0008953
				Fbp2	-4.074	0.0009112
				Nov	-3.485	0.0009171
				Hnf4a	-2.345	0.0009196
				Hoxb13	-3.341	0.0009308
				Sprr2a3	-2.886	0.001018
				Mep1b	-4.048	0.001031
				Cyp2d34	-3.564	0.001114
				Sult1d1	-2.926	0.00113
				Gm26965	-3.461	0.001139
				Cldn3	-2.946	0.001267
				Tmem45b	-2.85	0.001271
				Rasef	-4.29	0.001275
				Mgat3	-4.138	0.001284
				Gucy2c	-2.806	0.001304
				5330417C22Rik	-3.182	0.001373
				Foxa1	-6.037	0.001374
				Ano1	-2.782	0.001416
				Car4	-2.614	0.001473
				C77080	-2.7	0.001524
				Krt20	-2.518	0.001631
				Selenbp1	-1.85	0.001648
				Sycn	-2.399	0.001731
				Kif21a	-3.899	0.00185
				Gsdmc3	-2.829	0.001911
				Aoc1	-2.873	0.001951
				Gcnt3	-3.388	0.002027
				Atp8b1	-2.767	0.002052
				B3galt5	-2.261	0.002108
				Il17rc	-3.349	0.002174
				Myo15b	-2.22	0.002208
				Eps8l2	-2.93	0.002305
				Tff3	-2.57	0.002342
				Ceacam20	-3.357	0.002438
				Agr2	-2.273	0.002471
				Elf3	-2.286	0.00259
				Clmn	-2.669	0.00278
				Trpc2	-6.45	0.002805
				Parm1	-2.469	0.00292
				Gm20458	-6.132	0.002923
				Myo7b	-2.63	0.003003
				Gsdmc4	-2.683	0.003043
				Dsp	-2.145	0.003084
				Fam83e	-2.562	0.003181
				2610528A11Rik	-2.596	0.003293
				Tgm3	-2.312	0.003328
				Wfdc2	-2.604	0.003339
				Sema4g	-2.06	0.003404
				Gstm2	-2.934	0.003923
				Tnk1	-3.639	0.004178
				Sectm1b	-2.46	0.004275
				Prr15l	-2.912	0.004369
				Clca3b	-2.697	0.00453
				Mal2	-2.549	0.004612
				Nr5a2	-3.12	0.004975
				Spdef	-3.07	0.005064
				Pllp	-3.126	0.005394
				Sval1	-2.744	0.005398
				Areg	-2.963	0.005967
				Cdx2	-3.28	0.006162
				Clec2h	-2.727	0.00622
				Cldn8	-3.066	0.006226
				Misp	-2.32	0.006511
				Nxpe5	-2.115	0.006717
				Gipc2	-2.552	0.006785
				Fer1l6	-3.191	0.006986
				B4galnt3	-3.114	0.007025
				Myo5c	-1.992	0.007386
				Acer1	-2.57	0.008249
				Ces2a	-2.772	0.008279
				Srgap1	-3.028	0.00881
				Vdr	-1.934	0.009022
				Creb3l1	-2.345	0.009065
				Sdk1	-5.404	0.009322
				Cyb561	-2.991	0.00955
				Spint1	-2.045	0.009861

## Sheet: Tn DvsV6w
gene_name	log2 Ratio	pValue		gene_name	log2 Ratio	pValue
Gm14288	8.459	9.13e-07		Hbb-bs	-1.115	1.327e-35
Gm10273	1.242	4.408e-06		Igha	-1.053	1.119e-31
AC133103.7	2.068	6.735e-05		Hba-a2	-0.9754	7.715e-25
AC136513.6	5.927	0.000453		Hba-a1	-1.138	7.91e-24
Pah	6.25	0.000793		Igkc	-0.5765	6.358e-18
Rtkn	2.755	0.001029		Car1	-1.722	2.427e-11
Shisa7	1.814	0.001257		Hbb-bt	-1.11	6.845e-11
Igkv8-23-1	2.154	0.001546		Iglv1	-0.826	1.153e-10
Gm20481	2.085	0.001805		Nanp	-8.214	1.833e-09
Zfp708	1.265	0.002056		Car2	-0.9677	1.99e-09
Mctp1	1.045	0.002478		Trav15d-1-dv6d-1	-7.383	2.235e-08
Lhfpl3	0.5751	0.002696		Ermap	-1.473	2.276e-08
Styx	1.87	0.004789		Apoo-ps	-4.093	2.283e-08
				Iglc1	-0.7055	2.74e-07
				Ces2g	-1.785	3.613e-07
				Spire1	-2.084	4.068e-07
				Alas2	-1.261	7.64e-07
				Gm28778	-6.916	8.907e-07
				Mki67	-0.5817	1.485e-06
				Aqp1	-1.257	2.819e-06
				Abca4	-7.308	3.661e-06
				Igj	-0.542	4.91e-06
				Tom1	-2.868	6.475e-06
				Gm7367	-6.446	1.27e-05
				Igkv12-44	-1.029	1.853e-05
				Top2a	-0.5501	1.924e-05
				Igkv6-32	-1.048	2.058e-05
				Igkv19-93	-0.9107	2.063e-05
				Igkv3-2	-1.034	2.742e-05
				Igkv4-68	-0.9926	3.007e-05
				Rab38	-6.37	3.061e-05
				Pklr	-1.644	3.361e-05
				Igkv10-96	-0.6619	3.548e-05
				Trav7d-2	-8.691	3.642e-05
				Myh10	-1.21	3.859e-05
				Igkv8-21	-1.737	3.907e-05
				Igkv4-59	-0.682	6.453e-05
				Igkv4-74	-0.8616	6.511e-05
				Gm37240	-2.733	7.001e-05
				Epdr1	-2.834	8.752e-05
				Cd24a	-0.5928	9.135e-05
				Igkv14-126	-0.7029	9.41e-05
				Gm4724	-3.37	9.893e-05
				Slc38a5	-2.231	0.0001137
				Gm14322	-5.982	0.0001255
				Arhgap32	-2.213	0.0001882
				Atp1b2	-1.646	0.0001971
				Cldn13	-2.022	0.0002121
				Lman2l	-0.5205	0.0002219
				Ncf1	-0.5561	0.0002469
				Casc5	-0.9604	0.0002737
				Tfr2	-1.553	0.000287
				Kel	-1.838	0.0003104
				Ighv1-47	-3.268	0.0003206
				Zfp781	-7.456	0.0003337
				Ugt1a2	-5.942	0.0003413
				Igkv4-72	-0.8093	0.0003452
				Igkv5-43	-0.7351	0.0003652
				Rrm2	-0.7866	0.0003697
				Igkv1-117	-0.5458	0.0003735
				Ccna2	-0.8772	0.0004301
				Igkv4-62	-3.25	0.0004398
				Klf1	-1.439	0.0004796
				Spta1	-1.294	0.0005051
				Iglv2	-0.6632	0.0005065
				March8	-0.8963	0.0005727
				Tnfsf13	-1.813	0.0005956
				Paqr9	-1.388	0.0006215
				E2f8	-1.166	0.0006938
				Stom	-0.7012	0.0006954
				Igkv4-91	-0.9642	0.0007158
				Ighv4-1	-0.7302	0.0007429
				Add2	-1.526	0.0007452
				Ighv2-9	-0.6461	0.0007629
				Tk1	-1.013	0.0008072
				Pgk1-rs7	-6.804	0.0008302
				Ighv1-22	-1.343	0.0008397
				Unc93b1	-0.6073	0.000846
				Ighg1	-0.6491	0.0008527
				Procr	-5.89	0.0009773
				Tal1	-1.339	0.00101
				Trim10	-1.773	0.001025
				Iglc2	-0.5814	0.001071
				Gstm5	-2.15	0.001111
				Igkv9-124	-1.206	0.001145
				Slc26a1	-1.551	0.001245
				Cdc6	-1.01	0.001287
				Alad	-0.5179	0.001326
				Ngp	-0.697	0.001379
				Igkv16-104	-0.6523	0.001415
				Ccr3	-1.112	0.001432
				Ighv1-26	-0.9679	0.001548
				Lamc1	-0.8505	0.001555
				Ankrd23	-1.376	0.00157
				Fmn1	-3.376	0.001578
				Ighv5-4	-0.9869	0.001606
				Sptb	-0.8519	0.001624
				Cybb	-0.5265	0.00169
				Mboat2	-2.338	0.001805
				Slc25a21	-1.872	0.001826
				C1qc	-1.541	0.001855
				Mt2	-2.181	0.001885
				Sh3tc2	-1.906	0.001969
				Gemin4	-2.437	0.00198
				Mzb1	-0.6265	0.001995
				Gjb2	-2.311	0.002011
				Rhag	-1.291	0.002159
				Nedd4	-0.523	0.002231
				Smo	-1.997	0.002409
				Dok3	-0.5357	0.002545
				Anln	-1.072	0.002568
				Hpn	-2.03	0.002574
				Ighv2-2	-0.6357	0.003034
				Slc43a1	-1.448	0.003042
				Iglv3	-0.6678	0.003167
				Plbd1	-0.5087	0.003184
				Igkv14-111	-0.655	0.003304
				Igkv2-137	-0.7333	0.003304
				Ighv6-3	-0.6609	0.003362
				Apoe	-0.5394	0.003423
				Steap3	-0.9374	0.003479
				Igkv4-53	-0.6152	0.003604
				Fcrl5	-0.8906	0.003619
				Il18	-1.619	0.003644
				Reln	-1.055	0.003659
				Aldh1a1	-1.324	0.003664
				Fstl3	-2.315	0.003816
				Gp1bb	-2.618	0.003977
				Plcg2	-0.5584	0.004063
				Ighv14-3	-0.732	0.004067
				Igkv15-103	-0.6564	0.004161
				Abcb4	-0.7127	0.004163
				Gfi1b	-1.356	0.004338
				Samd14	-1.92	0.004347
				Ighv11-2	-0.7314	0.004494
				Dynlt1a	-1.205	0.004584
				Igkv6-17	-0.6946	0.004641
				Nxpe2	-1.09	0.004758
				Parvb	-1.189	0.004765
				Mfsd2b	-0.6998	0.004849
				Actn2	-0.9563	0.004858
				5830411N06Rik	-1.422	0.004911
				B4galt4	-1.985	0.004911
				Igkv4-55	-0.7065	0.004937
				Col14a1	-1.453	0.004945
				Igkv1-88	-0.7543	0.005128
				Ighv2-6	-0.8724	0.0052
				Rhd	-1.227	0.005236
				Tmem40	-2.402	0.005243
				Ighv5-6	-0.7614	0.005442
				Adgre1	-0.6781	0.00547
				Myo1b	-3.089	0.005561
				Ccne2	-1.143	0.00592
				Igkv4-70	-0.6272	0.006042
				Col26a1	-2.731	0.006103
				Epor	-1.51	0.006234
				Sema6d	-1.489	0.006282
				Tpx2	-0.8149	0.006442
				Ncaph	-0.8279	0.006447
				Btnl10	-1.495	0.006727
				Igkv12-47	-1.1	0.007105
				Swap70	-0.68	0.007126
				Zbtb46	-0.9566	0.007271
				Ank1	-0.8989	0.007272
				Wdr86	-2.273	0.007397
				Slc4a1	-0.9524	0.007621
				1810011H11Rik	-1.757	0.00773
				Gramd2	-2.047	0.007916
				Ighv1-50	-2.264	0.007996
				Pld4	-0.5132	0.008285
				Bhlhe41	-0.6611	0.008395
				Rab3il1	-1.218	0.008482
				Cdk1	-0.8974	0.008542
				Chil3	-0.8476	0.008617
				Svip	-0.6907	0.008818
				Igkv5-48	-0.801	0.009125
				Igkv8-27	-0.6873	0.009194
				Tbxas1	-0.8799	0.00931
				Dnase1l3	-0.7871	0.009421
				Cort	-1.837	0.009769

## Sheet: Tn MvsV2w
gene_name	log2 Ratio	pValue		gene_name	log2 Ratio	pValue
Neb	2.545	4.53e-87		Clca1	-4.32	3.406e-20
Gm7334	9.328	3.683e-16		Krt8	-3.476	1.138e-18
Ighg1	1.466	9.608e-10		Pigr	-3.213	5.078e-18
Trav12d-3	7.635	4.034e-09		Krt19	-3.999	2.031e-17
Il17rd	7.229	1.796e-06		Lypd8	-3.571	7.381e-17
Rn18s-rs5	1.029	4.626e-05		Ckmt1	-3.605	3.792e-16
Gm5901	6.063	0.0001022		Selenbp1	-2.907	1.937e-13
Ddit4	0.6092	0.0002125		Zg16	-3.284	1.668e-12
Crispld2	1.699	0.0004979		Dmbt1	-2.917	2.1e-12
Gemin4	1.112	0.0007097		Tspan1	-3.711	3.517e-12
Lars2	1.093	0.001596		Cdhr2	-4.87	3.867e-11
Gm3055	2.266	0.002749		Muc13	-2.903	3.951e-11
1810011H11Rik	2.012	0.007288		Lpo	-4.325	2.168e-10
mt-Rnr2	0.7161	0.00944		Gpa33	-3.86	2.757e-10
				Pof1b	-4.746	3.524e-10
				Oit1	-3.291	4.467e-10
				Elf3	-4.348	5.653e-10
				Hsd11b2	-5.67	1.058e-09
				B4galnt2	-4.506	2.362e-09
				Mep1a	-4.518	3.014e-09
				Pck1	-4.609	4.521e-09
				Cftr	-5.928	5.617e-09
				Hmgcs2	-3.329	7.69e-09
				Misp	-4.046	7.794e-09
				Sprr2a2	-3.349	7.859e-09
				Slc44a4	-3.955	8.176e-09
				Ugt2b34	-4.096	9.132e-09
				Slc6a14	-3.741	9.37e-09
				Aoc1	-4.581	1.257e-08
				Tmprss2	-3.79	1.484e-08
				Dsg2	-3.649	1.916e-08
				Apoo-ps	-7.32	2.275e-08
				Gcnt3	-7.125	2.642e-08
				Hnf4a	-3.202	2.915e-08
				Akr1c14	-4.86	3.115e-08
				Cldn7	-3.216	3.66e-08
				Cdhr5	-4.286	3.888e-08
				Vil1	-3.005	5.189e-08
				1810065E05Rik	-4.765	5.377e-08
				Thbs4	-3.77	5.726e-08
				Ppp1r1b	-4.068	6.185e-08
				Car1	-1.723	6.547e-08
				Sectm1b	-4.375	6.803e-08
				Prss32	-3.451	9.291e-08
				Car4	-3.664	1.189e-07
				Atp8b1	-3.853	1.713e-07
				Hbb-bs	-1.653	1.726e-07
				Krt20	-3.304	1.741e-07
				Hao2	-3.52	1.831e-07
				Mettl7b	-5.458	1.837e-07
				Tmem45b	-3.635	2.166e-07
				Spint1	-3.794	2.365e-07
				Gas6	-3.165	2.713e-07
				Arhgef28	-6.962	2.931e-07
				Clca3b	-5.024	3.169e-07
				Pmp22	-3.989	3.322e-07
				Trav12n-3	-6.829	3.485e-07
				Muc3	-3.374	4.095e-07
				Slc26a3	-2.899	4.118e-07
				Cyp2c55	-3.258	4.354e-07
				Reg4	-3.551	4.391e-07
				Fcgbp	-3.596	4.877e-07
				Klk1	-2.153	4.881e-07
				Tgm3	-3.401	6.232e-07
				1810011O10Rik	-4.121	7.558e-07
				Hba-a2	-1.745	8.537e-07
				Dsp	-2.893	8.544e-07
				Esrp1	-3.338	8.841e-07
				Aqp4	-3.561	9.483e-07
				Slc5a8	-3.663	9.755e-07
				Gm20547	-6.86	9.999e-07
				Cldn3	-3.435	1.056e-06
				Mgat4c	-3.991	1.177e-06
				Eps8l3	-3.45	1.189e-06
				Akr1c19	-6.605	1.253e-06
				Fa2h	-6.605	1.256e-06
				Rasef	-7.15	1.315e-06
				Atf3	-1.95	1.578e-06
				Ceacam1	-1.793	1.617e-06
				Satb2	-3.316	1.665e-06
				Myo7b	-3.615	1.826e-06
				Fermt1	-4.969	1.958e-06
				Clrn3	-4.829	2.148e-06
				Hba-a1	-1.414	2.254e-06
				Wfdc2	-3.56	2.294e-06
				Gucy2c	-3.472	2.731e-06
				Muc2	-3.638	3.169e-06
				Ifi27l2b	-6.491	3.689e-06
				Nlrp6	-3.797	3.729e-06
				Tff3	-2.986	4.047e-06
				Sycn	-2.914	4.084e-06
				Tfcp2l1	-2.607	4.148e-06
				Nxpe5	-2.92	4.864e-06
				Mep1b	-4.753	5.379e-06
				Cdh17	-2.555	5.406e-06
				Serinc2	-4.151	5.843e-06
				Gsdmc4	-2.876	6.458e-06
				Hbegf	-3.256	6.779e-06
				Atp12a	-3.442	6.83e-06
				Epcam	-2.138	7.031e-06
				Myh14	-3.281	7.566e-06
				Clmn	-2.931	8.111e-06
				Agr2	-2.896	8.369e-06
				Sprr2a3	-2.801	9.722e-06
				Phgr1	-3.636	1.042e-05
				Cyp2c68	-6.615	1.054e-05
				Myo15b	-3.397	1.191e-05
				Mal2	-3.298	1.211e-05
				Gstm2	-3.745	1.23e-05
				Fosb	-1.583	1.238e-05
				Frk	-4.058	1.294e-05
				Slc5a1	-3.533	1.313e-05
				Sval1	-3.052	1.44e-05
				Adgrg7	-3.014	1.49e-05
				Hgfac	-3.666	1.763e-05
				Ces2c	-3.638	1.898e-05
				B4galnt3	-4.635	1.936e-05
				Gprc5a	-3.731	1.994e-05
				Prr15l	-3.696	2.183e-05
				Myo1a	-2.359	2.208e-05
				Hnf1a	-6.343	2.296e-05
				Gipc2	-3.08	2.323e-05
				Cyb561	-5.114	2.67e-05
				Ano1	-2.903	2.676e-05
				Ehf	-2.895	2.738e-05
				Nov	-3.498	2.844e-05
				Sema4g	-2.307	2.873e-05
				Gsdmc3	-3.399	2.874e-05
				Spink4	-4.37	2.948e-05
				Saa1	-2.826	2.976e-05
				Krt18	-2.964	3.154e-05
				B3galt5	-2.369	3.171e-05
				Areg	-3.68	3.234e-05
				Abat	-2.656	3.251e-05
				Tmem54	-4.446	3.256e-05
				Atp10b	-3.126	3.447e-05
				Sgsm3	-2.455	3.657e-05
				Fat1	-2.908	3.834e-05
				Cystm1	-3.017	3.928e-05
				Cachd1	-3.911	3.98e-05
				Il17rc	-3.616	4.201e-05
				Muc4	-3.017	4.353e-05
				Gm29094	-6.489	4.661e-05
				S100a8	-0.6404	4.738e-05
				Naip1	-2.287	4.779e-05
				Ngp	-1.033	4.865e-05
				Pde9a	-3.5	4.912e-05
				Shroom3	-3.092	5.222e-05
				Aqp8	-3.39	5.635e-05
				Ms4a8a	-2.421	5.692e-05
				Tmem30b	-3.097	6.383e-05
				Ocln	-4.171	6.436e-05
				5730559C18Rik	-4.666	6.638e-05
				Lyz2	-1.363	6.727e-05
				Tmprss4	-3.475	6.902e-05
				Cdh1	-1.778	7.455e-05
				Lurap1l	-4.448	7.739e-05
				Dsc2	-3.123	7.96e-05
				B3gnt7	-1.77	8.365e-05
				Mecom	-3.296	8.949e-05
				Sox9	-4.657	9.063e-05
				Pm20d1	-3.672	9.147e-05
				Ern2	-3.244	9.703e-05
				Itgb4	-2.794	9.749e-05
				Galnt3	-2.907	9.924e-05
				2610528A11Rik	-2.584	0.0001062
				Foxa1	-6.424	0.0001072
				Gpx2	-2.544	0.0001085
				Clec2h	-2.661	0.0001103
				Parm1	-2.722	0.0001258
				Ptprd	-3.016	0.000138
				Aldob	-3.882	0.0001454
				Sult1d1	-2.989	0.0001537
				Gsdmc2	-2.533	0.0001563
				Hbb-bt	-1.267	0.0001568
				Pllp	-3.371	0.0001602
				Ces2a	-3.443	0.0001616
				Dpep1	-4.201	0.0001638
				Gm20537	-3.705	0.0001644
				Klf4	-1.599	0.0001679
				Lamb3	-2.23	0.0001713
				Fut9	-4.685	0.0001739
				Cdcp1	-2.92	0.0001817
				Hsd17b2	-2.909	0.0001937
				Perp	-2.691	0.0001951
				Sh2d4a	-2.349	0.0001956
				Car2	-0.9086	0.0002037
				S100a9	-0.6707	0.0002107
				Ush1c	-3.128	0.0002156
				Entpd8	-3.235	0.0002251
				Sgpp2	-2.777	0.0002289
				Lama3	-4.383	0.0002306
				Atp2c2	-3.585	0.0002445
				Cdx2	-3.884	0.0002558
				C77080	-2.491	0.000258
				Dst	-7.046	0.0002631
				Eps8l2	-2.779	0.0002758
				Tmem236	-2.768	0.0002801
				Lgr4	-2.111	0.0002803
				Tm4sf20	-2.581	0.0002853
				Camsap3	-3.216	0.0002876
				Fbp2	-3.004	0.0002909
				Sel1l3	-2.51	0.0002934
				Epb4.1l4b	-2.258	0.0003001
				Arhgap32	-2.273	0.0003041
				Cttnbp2nl	-2.938	0.0003067
				Sult1b1	-3.23	0.0003138
				Ceacam20	-2.832	0.0003342
				Mgat3	-3.4	0.0003454
				1700027J19Rik	-4.103	0.0003747
				Slc6a8	-2.046	0.0004075
				Pawr	-2.941	0.0004191
				Ildr1	-1.795	0.0004214
				Spdef	-2.914	0.0004379
				Duox2	-3.098	0.0004438
				Fgf1	-2.783	0.0004812
				Efna1	-3.083	0.0004819
				5330417C22Rik	-2.535	0.0005038
				Tns4	-1.841	0.000537
				Acsm3	-2.055	0.0005375
				Mpzl2	-2.364	0.0005655
				Fabp2	-3.109	0.0005732
				Cyp2d34	-2.443	0.0005867
				Kcne3	-2.567	0.000591
				Serpinb5	-3.082	0.0005972
				Cdx1	-2.81	0.0006059
				Fry	-0.8178	0.0006179
				Slc4a4	-2.063	0.0006328
				Thbs1	-1.568	0.0006353
				Fam83e	-2.274	0.0006621
				Ltf	-1.048	0.0006663
				Myo5b	-2.362	0.0006682
				Fn1	-1.505	0.0006749
				Cldn15	-2.166	0.0006933
				Maoa	-1.094	0.0006989
				Tspan8	-1.762	0.0007542
				Lgals4	-0.6288	0.0007992
				Lima1	-1.899	0.0008214
				Kcnq1	-4.414	0.0008443
				Slc2a13	-3.692	0.0008666
				Slc9a2	-2.92	0.0008901
				Papss2	-1.686	0.0009234
				Ctnnd1	-1.692	0.0009508
				Lmna	-1.209	0.0009936
				Dstn	-0.9116	0.001096
				Fut2	-3.422	0.001138
				Paqr5	-3.422	0.001139
				Trpv3	-2.93	0.001148
				Slc13a2	-2.737	0.001204
				Vdr	-1.964	0.001284
				Nr5a2	-2.613	0.0013
				Fgfr2	-3.55	0.001329
				Cxadr	-1.615	0.001396
				Tmem171	-3.449	0.001439
				Fos	-1.282	0.001463
				Dusp8	-2.704	0.00147
				Sult1a1	-1.853	0.00152
				Prss8	-3.299	0.00152
				Mgam	-1.063	0.001628
				Pvrl3	-2.34	0.001647
				Pvrl2	-2.422	0.001654
				Scamp5	-3.475	0.001757
				Cd24a	-0.8578	0.001799
				Tspan7	-2.434	0.001839
				Chmp4c	-1.987	0.001849
				Spink3	-2.897	0.001892
				Cds1	-2.058	0.001949
				Cblc	-2.644	0.001991
				Ppap2a	-2.576	0.001993
				Pls1	-1.76	0.002009
				0610040J01Rik	-2.809	0.002033
				Lgals3	-1.077	0.002121
				Mlph	-1.856	0.002171
				Erbb2	-2.512	0.002186
				Ttc39a	-2.526	0.002304
				Iglv1	-0.5625	0.002305
				Fhl1	-2.085	0.002311
				Gstm5	-2.357	0.002325
				F11r	-1.926	0.002488
				Adgrg2	-5.973	0.002598
				Pde3a	-2.022	0.002635
				Tnfrsf11a	-2.325	0.002767
				Ccl28	-1.747	0.002791
				Pld4	-1.21	0.002819
				Srgap1	-2.579	0.003077
				Fer1l6	-2.668	0.00308
				Igdcc4	-2.826	0.003084
				Baiap2l1	-2.194	0.003084
				Hpgd	-1.755	0.003205
				Iglc2	-0.5257	0.003294
				Ces2e	-2.562	0.003311
				Tcf7l2	-1.963	0.003369
				Prkaa2	-3.255	0.003434
				Cdkn1a	-1.643	0.003494
				Abcc3	-1.712	0.003696
				Hoxb13	-2.335	0.003808
				Neo1	-1.928	0.00381
				Rhou	-1.778	0.003864
				Slamf9	-1.952	0.003918
				Dapk2	-1.662	0.003946
				Mptx1	-2.382	0.004156
				Tubb6	-1.884	0.004383
				Myadm	-0.9299	0.004446
				Kif21a	-2.255	0.004589
				Ighv1-80	-2.053	0.004691
				Rassf4	-1.11	0.004938
				Acer1	-1.924	0.004971
				Tnk1	-2.295	0.005148
				Fads2	-1.487	0.00519
				Guca2a	-2.156	0.0052
				Sort1	-0.931	0.005201
				Tnfrsf21	-1.41	0.005357
				Ccr2	-0.9858	0.005415
				Klf5	-1.775	0.005456
				Aldh2	-0.573	0.005525
				Cplx2	-1.56	0.005597
				Ly6c2	-0.8851	0.005712
				Lipg	-2.214	0.005926
				Mgst1	-0.967	0.006036
				Yap1	-2.244	0.006052
				Mmp9	-0.508	0.006153
				Arhgef37	-1.923	0.006158
				Creb3l1	-1.894	0.006483
				Gas7	-1.225	0.006599
				Etl4	-1.794	0.006747
				Slco5a1	-1.974	0.006755
				Tnfrsf8	-1.969	0.006822
				Plcb1	-2.236	0.006887
				Prtn3	-1.407	0.006903
				Rasd1	-2.278	0.007033
				Ugt1a6a	-1.59	0.007038
				Plxnb2	-1.345	0.007245
				Ctsh	-1.065	0.007284
				Ifi202b	-1.654	0.00736
				Mpeg1	-0.885	0.007685
				Lin28a	-1.767	0.007803
				Klra3	-1.116	0.008028
				Trf	-0.9663	0.008625
				Mptx2	-2.677	0.008709
				Map7	-1.261	0.008751
				F13a1	-1.162	0.009269
				Olfm1	-1.564	0.009715
				Myo5c	-1.347	0.009754
				Itgam	-0.6714	0.009825
				Srxn1	-1.596	0.009937
				Fam83h	-1.525	0.009963
				Igkv16-104	-0.7279	0.009986

## Sheet: Tn MvsV6w
gene_name	log2 Ratio	pValue		gene_name	log2 Ratio	pValue
Lars2	1.907	1.014e-21		Gm20498	-8.753	8.092e-07
Rn18s-rs5	1.586	4.637e-10		Abca4	-12.14	3.294e-06
Gm20671	10.5	2.787e-05		Arhgap32	-4.354	2.99e-05
Gm8108	3.848	7.807e-05		Gm9493	-7.741	4.388e-05
Igkv8-19	0.898	0.0002541		mt-Nd6	-0.5152	5.774e-05
Ltf	0.6503	0.0004712		Fam83d	-6.654	0.0004575
Camp	0.8182	0.0005782		Gm20721	-0.7139	0.001954
Cpne8	0.8122	0.00119		Dnajb4	-0.6155	0.00211
Igkv12-89	1.048	0.002367		Tom1	-1.656	0.002191
Foxp3	0.7042	0.002431		Gm7367	-6.112	0.002752
Ighv3-5	2.082	0.003502		Trav15d-1-dv6d-1	-3.371	0.003005
Krt8	2.852	0.003638		Trav7d-2	-8.355	0.003189
Shisa7	2.032	0.004785		Gm26965	-6.145	0.003331
Ngp	0.5372	0.005123		Sox13	-5.965	0.003971
Gm8251	0.8825	0.005891		Alox12	-6.09	0.004356
Gm20425	0.9561	0.006144		Irf4	-0.6438	0.004508
Amd2	0.845	0.007302		Dst	-8.003	0.004816
Clca1	3.234	0.009478		Zswim5	-5.918	0.005009
				Ces2c	-6.081	0.005292
				Dpysl5	-3.126	0.006415
				Mid1	-1.027	0.006449
				Foxq1	-5.774	0.006501
				Gm28046	-6.778	0.006992
				Gm10717	-5.717	0.007226
				Gm9844	-0.9135	0.007241
				Cables1	-5.717	0.007261
				Lrrc14b	-5.711	0.007338
				AC133103.7	-5.818	0.007368
				Gm21985	-3.748	0.007545
				Lrr1	-5.724	0.00758
				AC133103.5	-5.813	0.008565
				Tmsb15b2	-2.643	0.008838
				Gm14322	-5.652	0.008863
				Ptcra	-5.695	0.009058

## Sheet: Treg IsovsC2w
gene_name	log2 Ratio	pValue		gene_id	log2 Ratio	pValue
S100a9	2.578	1.359e-45		Cxcr6	-1.424	7.709e-10
S100a8	2.607	2.908e-38		5830411N06Rik	-1.056	4.712e-08
Ngp	2.915	4.276e-27		Cxcr3	-0.7578	1.429e-07
Zfp36l2	1.302	3.903e-22		Pde3b	-1.38	1.945e-06
Ddit4	1.664	4.108e-17		Gzma	-0.7701	4.242e-06
Dusp1	0.9303	2.822e-15		Snord15b	-2.003	2.075e-05
Dusp2	0.8557	8.928e-14		Atp5k	-0.6433	2.231e-05
Txnip	0.8787	7.428e-13		Ly6a	-0.923	2.624e-05
Il1b	2.031	8.481e-11		Gm5643	-0.8981	5.365e-05
Lcn2	2.873	1.822e-10		Nkg7	-0.6824	6.412e-05
Rpl31-ps12	2.56	9.299e-09		Rnaset2b	-1.725	9.171e-05
H2-DMb2	1.212	1.058e-08		Cd40lg	-0.5643	0.0001008
Cd79a	0.791	1.264e-08		Nrn1	-0.6015	0.0001009
Cd79b	0.7749	3.356e-08		Iigp1	-0.5141	0.0001066
Gvin1	0.7396	3.584e-08		Cst7	-0.5962	0.0001176
Snora64	1.541	5.878e-08		Snora28	-5.672	0.0001691
Socs3	0.668	1.175e-07		Id2	-0.5607	0.0001702
Apoe	1.133	1.503e-07		Ccl3	-1.152	0.0001747
Cish	0.5977	2.614e-07		Birc5	-1.01	0.000225
Camp	2.076	3.787e-07		Gm8221	-5.47	0.0002681
H2-Eb1	0.81	8.815e-07		Mir199a-1	-1.704	0.0003018
Gm9781	2.183	1.254e-06		Snora34	-5.47	0.0003119
Tnfaip3	0.5845	1.28e-06		Lmo4	-0.6566	0.0004069
Snora5c	5.931	2.74e-06		Penk	-0.6487	0.0004469
Hba-a1	1.011	3.391e-06		Tnf	-0.6686	0.0005153
Rpl30	1.027	3.587e-06		Gm1821	-1.401	0.0005624
Klrg1	0.7062	4.362e-06		Ncr1	-0.7711	0.0006018
Cxcr4	1.262	5.79e-06		Ly6c2	-0.739	0.0006371
Mir3075	5.807	7.13e-06		Hist2h2ac	-3.265	0.0007056
Cd19	0.928	7.942e-06		Sdf2l1	-0.7203	0.0008129
Rps15a-ps4	1.512	1.445e-05		Ly6c1	-0.7455	0.0008693
Gm11428	4.469	1.551e-05		Ccdc124	-0.5442	0.0009975
Mir1982	5.672	1.862e-05		Podnl1	-0.5478	0.001084
H2-Ea-ps	1.123	2.027e-05		Tbx21	-0.9465	0.0011
Csf3r	1.529	2.623e-05		Il18r1	-0.6819	0.001498
Nfkbiz	0.501	3.785e-05		Bcl2a1d	-0.813	0.001786
Snora30	5.524	4.882e-05		Top2a	-0.6359	0.00205
Snord35b	0.6735	5.287e-05		2810417H13Rik	-1.015	0.00239
Tsc22d3	1.011	0.0001136		Stfa3	-1.807	0.002687
Sdhaf1	0.5764	0.0001233		Rrm2	-0.6898	0.00273
Mir26b	5.358	0.0001287		Mki67	-0.5872	0.003072
Snora74a	5.358	0.0001287		Asf1b	-0.8263	0.003401
Hp	1.932	0.0001303		Il17rb	-0.849	0.003404
Lyz2	0.9129	0.0001354		Igj	-0.5982	0.003425
Rps27	0.731	0.0002034		Il17re	-2.34	0.003953
Cr2	1.448	0.0002277		2300009A05Rik	-0.7809	0.004118
Fcer2a	1.261	0.0002448		Angptl2	-0.7021	0.004448
Plaur	2.123	0.000248		1810011H11Rik	-1.194	0.004489
Pla2g7	1.615	0.0002828		Rn45s	-0.7896	0.004782
Lrg1	3.211	0.0002919		Zbtb16	-1.605	0.004909
Pax5	1.515	0.0003414		Lgals3	-0.6182	0.005381
Tmsb15b2	5.17	0.0004445		Ifng	-0.832	0.006496
Mir3062	5.17	0.0004449		Lars2	-0.6423	0.006722
Scd1	1.082	0.0004856		Klrb1f	-0.9219	0.006824
Mir703	1.617	0.0005008		Insl3	-1.226	0.00685
Tgfbi	1.565	0.0005115		Tcf19	-0.7594	0.007748
Ltf	1.756	0.0005678		Olfr60	-2.304	0.008834
Osgin1	0.8779	0.0005964		Il23r	-1.189	0.009152
Chi3l3	2.789	0.0006548		Ccnb2	-0.7512	0.009569
H2-Ab1	0.8354	0.0007038		Ccl5	-0.927	0.009731
Gfi1	0.619	0.0007947		Mphosph6	-0.5058	0.009999
H2-DMb1	1.053	0.0008334
Chi3l1	4.954	0.0009138
BC100530	4.954	0.0009138
Cd300lf	1.426	0.0009527
Mir719	0.6972	0.001301
Fcrl1	0.9353	0.001304
Cpne8	0.5047	0.001369
Cd74	0.9081	0.001458
H2-Aa	0.8658	0.00156
Cd180	1.225	0.001784
Stfa2l1	2.734	0.001994
Ifitm6	2.499	0.002131
Fcna	3.242	0.002166
Rpl26	0.7776	0.002584
Neb	0.9426	0.002619
Faim3	0.6371	0.002647
Ston1	0.6134	0.003236
Ifitm2	0.6997	0.004055
Sfpi1	1.158	0.004404
2210417K05Rik	1.636	0.004726
Itih5	0.5835	0.004891
Mrpl54	0.5147	0.0049
Cd22	0.7182	0.005014
Hist1h4h	3.054	0.005163
Cxcl2	3.054	0.005163
Mmp9	1.554	0.005544
Clec7a	1.483	0.005612
Mir466i	4.7	0.005837
Ppm1j	0.6395	0.006099
Ddit3	0.5118	0.006122
Mir1905	4.7	0.006285
Hist1h4j	4.392	0.007127
Ms4a1	0.571	0.007429
1810035L17Rik	0.6204	0.007609
Mir1966	1.554	0.00881
Ell3	1.966	0.008881

## Sheet: Treg IsovsC6w
gene_name	log2 Ratio	pValue		gene_id	log2 Ratio	pValue
Rpl26	3.937	2.186e-58		Atp6v0c-ps2	-1.677	9.583e-24
Mir719	2.002	1.996e-21		Beta-s	-0.9415	1.18e-10
Faim3	1.134	7.114e-17		Rpl39	-0.5903	1.326e-10
Snord35b	1.267	2.921e-15		Snora41	-0.9921	5.477e-10
Fcer2a	1.557	1.178e-14		Snora44	-1.924	1.658e-08
Bc1	1.911	1.211e-13		Snora23	-6.267	2.866e-07
H2-DMb1	1.525	1.099e-12		Oaz1	-0.7663	8.757e-07
H2-Ab1	1.288	1.695e-12		Mir680-2	-1.631	3.174e-05
H2-DMb2	1.02	7.397e-12		Gm8221	-3.17	3.558e-05
Cd22	1.041	1.164e-09		Snord15b	-1.707	3.899e-05
H2-Eb1	0.9708	1.65e-09		Hnrnpa1	-0.6671	4.51e-05
Cd19	0.8291	1.539e-08		Rpl22l1	-0.5207	0.0001025
Cd79a	0.9687	4.295e-08		Rps29	-0.5046	0.0001951
Ngp	0.9529	5.985e-08		Rprl2	-5.209	0.0004121
Atp6v0c	0.9521	7.912e-08		Gm5483	-3.406	0.0004774
Pnp2	1.875	1.126e-07		Lars2	-0.7539	0.0005037
Rpl31-ps12	1.13	1.203e-07		Snora75	-1.378	0.0005148
H2-Ea-ps	0.996	1.455e-07		2010003O02Rik	-0.9217	0.0007512
Cr2	1.361	1.676e-07		Hba-a1	-0.6924	0.0009969
5830411N06Rik	0.9806	1.976e-07		Zbtb8os	-0.519	0.001149
Pou2af1	0.6882	2.649e-07		Scd2	-0.5791	0.001415
Cd7	0.5227	4.027e-07		Snora64	-1.117	0.001677
Cpt1a	0.6159	8.498e-07		Rpl34-ps1	-1.812	0.00169
Cd74	1.176	9.059e-07		Gstp2	-2.322	0.001779
Apoe	0.8434	1.14e-06		Apol10b	-1.051	0.002252
Spib	0.7451	3.56e-06		1810043H04Rik	-0.818	0.002328
Scd1	0.8293	1.467e-05		Amd1	-0.9688	0.002328
Pax5	0.9968	1.538e-05		2610019E17Rik	-0.9453	0.002605
Cd79b	0.8819	1.544e-05		Gm10451	-1.681	0.002712
Blk	0.8381	1.813e-05		Snhg3	-0.5378	0.002834
H2-Aa	0.973	1.944e-05		Gt(ROSA)26Sor	-0.6207	0.003053
Tnfrsf13c	0.9269	2.341e-05		Nupr1	-2.23	0.003127
Ly6c1	0.6221	3.101e-05		Gpm6b	-0.6758	0.00379
Syk	0.6845	3.39e-05		4930404I05Rik	-1.178	0.007151
Ctsh	1.027	3.478e-05		Gm14435	-1.028	0.008022
Siglecg	0.8437	4.072e-05
Klri1	0.7506	4.736e-05
Mir703	1.011	4.815e-05
Ms4a1	0.5816	5.355e-05
Unc93b1	0.5534	5.658e-05
Rps27	0.6882	6.021e-05
Fcrla	0.7355	6.408e-05
Cd180	1.012	8.114e-05
Cd72	0.5109	9.604e-05
Snora21	2.709	9.739e-05
Tmem176b	0.6264	0.0001435
Lcn2	1.199	0.0002015
Cd24a	0.5721	0.0002096
Pira11	1.445	0.0002276
Blnk	0.9306	0.0003031
2010001M09Rik	0.6301	0.0004887
I830012O16Rik	1.709	0.0005523
BC028528	1.776	0.0006025
Csf3r	0.5925	0.0006763
Trim7	1.608	0.0007815
Il1b	0.5637	0.0008968
Napsa	0.6956	0.0009661
Nkain3	0.5089	0.001061
Hspb11	0.8125	0.00113
Dapl1	0.8706	0.001227
Ly6d	0.5934	0.001327
Rnase6	0.8834	0.001332
Mnda	0.5297	0.001374
Snn	0.604	0.001511
Ciita	1.122	0.00199
Tnfrsf13b	0.5692	0.002137
Mef2c	1.051	0.00225
Bank1	0.7055	0.00238
Masp2	0.9454	0.002603
Oasl1	1.249	0.002836
Ly86	0.799	0.003031
Ltf	1.022	0.003116
1810035I16Rik	1.875	0.003168
Lyn	0.602	0.004152
Pld4	0.6311	0.004178
Derl3	0.9176	0.004231
Ncf1	0.5219	0.004395
Sfpi1	0.734	0.00446
Plcg2	0.6339	0.005024
Fcgr2b	0.7602	0.005087
Snx9	0.6856	0.005235
Rapgef4	0.8386	0.005279
Pigl	0.6757	0.005567
Chst3	0.6354	0.005734
Icosl	0.679	0.006207
S100a8	0.5223	0.006239
Ifit3	0.8691	0.006334
5031414D18Rik	1.071	0.008308
Sox13	1.191	0.008579

## Sheet: Treg DvsV2w
gene_name	log2 Ratio	pValue		gene_name	log2 Ratio	pValue
Slc4a1	3.725	2.349e-17		Top2a	-0.8568	7.317e-06
Gzma	1.64	3.754e-14		Ccna2	-1.04	1.597e-05
Alas2	3.579	4.647e-14		Ighg1	-1.906	2.145e-05
Snca	3.275	2.289e-13		Mki67	-0.7286	0.0001533
Spta1	4.194	9.462e-13		Il1rl1	-0.8445	0.0002272
Il1b	1.63	1.396e-11		Ighg2c	-2.924	0.0003383
Ncr1	1.571	6.134e-11		2810417H13Rik	-0.8595	0.000432
Bpgm	1.186	2.453e-10		Setbp1	-2.042	0.0005268
Hbb-bt	3.532	3.562e-10		Nusap1	-0.8718	0.0008686
Hba-a2	3.366	1.359e-09		Mgarp	-1.663	0.001164
Ermap	3.484	1.479e-09		Gm28048	-0.5949	0.00117
Hba-a1	3.265	2.065e-09		Ccr4	-0.5906	0.001213
Hbb-bs	3.284	3.32e-09		Gm6793	-1.52	0.001318
Car1	3.763	9.176e-09		Kif11	-0.7827	0.001659
Aqp1	3.455	1.324e-08		Gm14434	-1.542	0.00169
Abca4	11.63	1.988e-08		1500009L16Rik	-1.349	0.002206
Apol11b	4.962	4.803e-08		Tpx2	-0.8604	0.002281
Epb4.2	3.779	9.504e-08		Gm20708	-1.698	0.00249
Rhd	4.24	1.205e-07		Ccnb1	-0.855	0.00281
Ccl5	1.56	1.599e-07		Rrm2	-0.6979	0.003129
Aldh1a1	3.444	1.696e-07		Ncapg2	-0.755	0.00317
Ptgs2	1.962	2.223e-07		Ighv5-15	-2.007	0.003423
Trim10	2.576	9.097e-07		Igkv8-34	-3.518	0.003437
Klrb1c	1.511	1.191e-06		Igkv8-19	-1.485	0.003457
Rhag	4.212	1.583e-06		Rasgrp3	-0.9911	0.004544
Pklr	4.499	1.923e-06		Igkv15-103	-1.493	0.004603
Gypa	2.994	2.03e-06		Ppl	-2.056	0.004979
Tal1	2.915	4.213e-06		Igkv1-99	-2.745	0.004989
Prf1	0.9931	6.694e-06		Smpd3	-1.665	0.005087
Tmcc2	2.184	7.399e-06		Ighv2-6-8	-1.344	0.005371
Adamts14	1.687	7.632e-06		Parpbp	-1.155	0.005572
Cxcl2	3.84	8.86e-06		Cdkn2a	-2.172	0.005991
Ces2g	4.643	1.004e-05		Lacc1	-1.043	0.006382
Add2	4.304	1.066e-05		Ncapg	-0.7554	0.007761
Atf3	1.216	1.128e-05		Bank1	-0.9535	0.007927
Cma1	2.09	1.668e-05		Pdgfra	-1.902	0.008031
Klrc1	1.44	2.171e-05		Plk1	-0.8326	0.008585
Rsad2	1.475	2.413e-05		Rapgef5	-1.041	0.008606
Ccl3	1.411	2.414e-05		Ap1s3	-0.5451	0.008727
Klrk1	1.108	2.628e-05		Igkv4-78	-2.574	0.008787
Spry2	1.464	3.029e-05		Smc2	-0.4766	0.009606
Kel	4.188	3.2e-05		Gm10031	-1.435	0.009621
Gcnt2	1.027	3.468e-05		Ciita	-0.9261	0.009845
Cldn13	4.012	5.353e-05		Ceacam2	-1.842	0.00991
Csf3r	1.1	5.368e-05		Rn18s-rs5	-1.586	0.009921
Ube2l6	0.8162	6.742e-05
Klra3	1.642	6.982e-05
Fosb	0.7852	9.818e-05
Specc1	1.275	0.0001036
Sptb	1.232	0.0001555
Btnl10	4.151	0.000174
Cxcr2	0.9488	0.0002367
Klrb1a	1.56	0.0004001
Ccrl2	1.166	0.0004068
Trem1	1.311	0.0004908
Klrd1	1.208	0.0005036
Aoah	1.676	0.0005292
Rec114	5.675	0.0005438
Klri2	1.163	0.0005986
Gad1-ps	1.304	0.000655
Hemgn	1.756	0.0006825
Klra7	1.668	0.0007013
Rab44	1.887	0.0007835
Xlr3b	2.565	0.000835
Il18rap	0.7199	0.0008368
Fn3k	2.994	0.0008494
Rasl12	1.937	0.000878
Klrc3	1.831	0.0009534
Slc38a5	5.748	0.001033
Irg1	2.703	0.001291
Il12rb2	1.161	0.001372
Atp1b2	2.643	0.001379
St5	1.399	0.001479
Serpinb9b	1.548	0.001483
Klf1	2.65	0.001651
Sytl3	1.298	0.001773
Mmp9	0.73	0.00184
Gm37988	1.697	0.002127
Slfn4	0.9578	0.002129
Col8a2	2.423	0.002311
Gda	1.052	0.002387
S1pr5	1.114	0.002589
Tnfaip2	0.8585	0.002631
Dusp8	1.84	0.002676
Fech	0.5701	0.002765
Ttc39a	2.251	0.002772
Nlrp12	1.457	0.002888
Klre1	1.319	0.002968
Dmtn	2.188	0.003007
Clip4	1.831	0.003056
Slfn14	2.603	0.003126
Tspo2	5.35	0.003203
Il1f9	1.091	0.003441
Ighv8-4	2.142	0.003887
G0s2	1.268	0.004516
Ptafr	0.8986	0.004555
Ccr1	0.8412	0.004737
Trdc	0.5912	0.004979
Ms4a2	1.77	0.005246
Sowaha	3.092	0.00526
Hdc	1.213	0.005506
Nkg7	0.6201	0.005575
Clec2d	0.5402	0.005594
Gm5819	1.89	0.006029
Srcin1	2.652	0.006056
Clnk	1.493	0.006701
Pi16	1.06	0.006753
Ifitm10	1.078	0.006837
Ust	0.8224	0.007132
Gp49a	1.273	0.007176
Rps27rt	0.5753	0.007715
Padi4	1.579	0.007717
Ccl4	1.058	0.008073
Gla	0.8789	0.008763
Lamb1	1.719	0.008789
Tnfrsf14	0.5577	0.009005
Trbv26	1.987	0.009017
Gm3752	1.365	0.009243
Itgam	0.6667	0.009327
Ank1	1.416	0.009366
Arap3	0.8924	0.009463

## Sheet: Treg DvsV6w
gene_name	log2 Ratio	pValue		gene_name	log2 Ratio	pValue
Hba-a1	3.716	2.748e-54		Nhsl2	-2.597	4.049e-17
Hba-a2	3.908	3.814e-53		Ccr2	-1.875	2.449e-16
Hbb-bs	4.062	1.559e-51		Gzmb	-1.987	2.397e-14
Hbb-bt	3.788	6.324e-28		Myadm	-1.953	1.139e-13
Alas2	4.04	4.243e-25		Gzma	-1.709	1.032e-12
Gm3667	2.695	1.37e-08		Ace	-2.167	3.812e-12
Gm2237	1.981	2.011e-08		Il1rl1	-1.653	2.521e-11
Gm3164	3.378	2.182e-08		Fn1	-2.535	2.987e-11
Snca	3.362	2.436e-08		Ccl5	-1.497	4.06e-11
Gm8108	3.092	3.249e-08		Myo1f	-1.307	5.335e-11
Trim10	4.358	3.916e-08		Plac8	-1.772	7.172e-11
Gm8281	2.726	1.537e-07		S100a6	-1.79	8.317e-11
Gm10409	2.158	2.69e-07		Mki67	-1.527	8.579e-11
Slc4a1	4.074	3.694e-07		Ighv2-9	-2.215	9.589e-11
Aldh1a1	4.314	7.238e-07		Anxa1	-1.506	1.006e-10
Lrig1	0.9649	9.892e-07		Bmf	-2.104	5.332e-10
Kel	6.572	1.046e-06		Anxa2	-1.361	6.175e-10
Nfkbiz	0.9489	1.157e-06		Iglc1	-1.422	6.943e-10
Gm3468	2.196	1.203e-06		Lgals1	-1.367	1.095e-09
Mapk8ip3	0.9485	3.14e-06		Ceacam1	-2.114	1.571e-09
Spry1	1.102	4.474e-06		Lgmn	-1.529	2.128e-09
Gypa	3.203	4.649e-06		Ccr3	-1.809	2.713e-09
Ddx43	1.673	4.923e-06		Crip1	-1.316	3.384e-09
Sap25	1.412	5.053e-06		F13a1	-2.406	5.255e-09
Zan	1.178	5.228e-06		Itgam	-1.644	5.265e-09
Gm3739	1.541	9.045e-06		Mmp25	-2.124	6.275e-09
Susd4	2.53	9.591e-06		Ly6c2	-2.009	6.417e-09
Adamts10	0.9514	9.897e-06		Lgals3	-1.472	7.562e-09
Rgs1	0.987	1.124e-05		Igkv8-19	-2.793	9.971e-09
Sfi1	1.087	1.27e-05		S100a4	-1.696	1.842e-08
Gm3005	1.844	1.275e-05		D13Ertd608e	-4.144	2.317e-08
Btnl10	6.405	1.559e-05		Lyz2	-1.862	2.989e-08
Lrrc32	0.8627	1.56e-05		Nusap1	-1.629	3.336e-08
Fbxo17	0.9966	1.665e-05		Cd8b1	-1.442	3.823e-08
Btg3	1.007	3.023e-05		Ehd4	-1.433	3.898e-08
Zscan26	0.839	3.061e-05		Fam129b	-1.708	4.166e-08
Olfr372	2.885	3.322e-05		Vpreb3	-2.883	4.357e-08
Ctla4	0.9942	3.349e-05		Ncr1	-1.52	4.461e-08
Cbx7	0.9281	3.962e-05		Cd93	-1.768	5.212e-08
Gm2974	2.575	4.13e-05		S100a11	-1.123	5.778e-08
Fam193b	0.9398	4.85e-05		Rassf4	-2.166	6.788e-08
Gm3411	1.984	5.831e-05		Top2a	-1.268	9.973e-08
Gm3752	2.081	6.263e-05		Rap1gap2	-1.473	1.022e-07
Gm3636	1.58	6.826e-05		Ighv1-18	-2.644	1.185e-07
Gm3020	1.745	7.065e-05		Ifi30	-2.103	1.336e-07
Il10	1.561	7.269e-05		Mpeg1	-1.748	1.387e-07
Npas4	1.763	7.703e-05		Iglv1	-1.322	1.72e-07
Inpp4a	0.7713	7.906e-05		Tifa	-1.795	1.901e-07
Itgb8	0.9787	7.941e-05		Tifab	-2.036	1.954e-07
Add2	6.048	8.784e-05		Klk1	-3.553	2.593e-07
Gm3002	2.406	8.965e-05		Spib	-2.308	2.737e-07
Dmtf1	0.7977	0.0001303		Gna15	-1.449	2.862e-07
Col11a2	1.018	0.0001324		S100a8	-1.892	3.088e-07
Spns1	0.8374	0.0001373		Atp1a3	-1.655	3.545e-07
Gm3383	2.016	0.0001394		Plekhh3	-3.661	3.61e-07
Slc17a9	0.777	0.0001469		Tlr11	-3.791	3.697e-07
Gm3591	1.903	0.0001505		Serpinb1a	-1.539	4.075e-07
Stx1a	1.052	0.0001625		Siglech	-2.775	4.591e-07
Rab6b	3.236	0.0001859		Plxdc1	-2.431	4.815e-07
Aqp1	2.718	0.0001934		Racgap1	-1.076	5.291e-07
Pank4	0.7964	0.0001953		Fam129c	-1.292	5.555e-07
Tnfaip3	1.025	0.0002042		Ptprj	-1.258	5.678e-07
Kcnf1	0.8415	0.0002077		Zeb2	-1.65	5.716e-07
Tmem181a	0.8607	0.0002178		Ighv6-3	-2.745	5.783e-07
Adgrl1	0.7465	0.0002179		Ccl9	-2.095	5.937e-07
Clcf1	0.7638	0.0002377		Ighv8-5	-4.749	6.855e-07
Krba1	0.8293	0.0002396		Gas7	-2.105	8.326e-07
Gprasp2	1.199	0.0002438		Ighv1-82	-3.317	8.461e-07
Rgs16	0.9338	0.0002513		Nid1	-2.543	8.826e-07
Clk1	0.8107	0.0002567		Cplx2	-2.612	8.856e-07
Myo1h	1.895	0.0002629		Ms4a1	-2.1	9.194e-07
Paxbp1	0.8192	0.0002778		Susd1	-1.648	1.019e-06
Dst	0.8766	0.0002924		Rag1	-2.637	1.034e-06
Tom1l2	0.7502	0.0003225		S1pr3	-2.018	1.042e-06
P2rx7	0.7245	0.0003256		Cdc25b	-0.94	1.053e-06
Qprt	0.9615	0.000335		Ighv1-22	-2.894	1.116e-06
Ncln	0.7041	0.0003473		Lmna	-1.314	1.149e-06
Gm3629	2.555	0.0003486		Il18rap	-1.044	1.156e-06
Prpf39	0.7227	0.000375		Cpm	-1.44	1.545e-06
Gucy1a3	1.046	0.0003823		Ccna2	-1.513	1.75e-06
Gabbr1	0.9282	0.0004198		Ighm	-1.391	1.922e-06
Gbp8	0.7166	0.0004226		5031439G07Rik	-1.102	2.064e-06
Dennd2d	0.7513	0.0004365		Cd24a	-1.903	2.29e-06
Gm3558	1.967	0.0004464		Cd8a	-1.969	2.378e-06
Gm10406	1.92	0.0004765		Havcr2	-2.172	2.86e-06
Ifng	1.187	0.0004766		Ccr4	-0.9805	2.912e-06
Nlrc5	0.7398	0.0004791		Itga2	-1.559	2.967e-06
Epb4.2	3.271	0.0005171		Tm6sf1	-1.386	3.302e-06
Gm20605	0.8981	0.0005316		Sox5	-2.734	3.324e-06
2410002F23Rik	0.6831	0.0005541		Siglecg	-1.691	3.466e-06
Clk4	0.665	0.0005619		Pld4	-1.877	4.193e-06
Ankrd16	0.953	0.0005942		Rab31	-1.454	4.417e-06
Gm3252	1.964	0.0006038		Cecr2	-1.722	4.542e-06
Dmtn	2.982	0.0006055		Stmn1	-0.9769	4.772e-06
Gm28539	1.53	0.0006194		Arsb	-1.141	4.988e-06
Slc35b3	0.8687	0.0006297		Cd36	-1.854	5.225e-06
Gm28042	1.105	0.0006544		Uhrf1	-1.15	5.514e-06
Gm3512	1.846	0.000706		Itgb3	-0.897	5.667e-06
Haus3	0.7265	0.0007155		Mctp2	-1.548	5.842e-06
Trbv15	1.361	0.0007191		Plxnb2	-1.481	6.162e-06
Ikbke	0.7688	0.0007349		Ighv3-8	-2.303	6.236e-06
Doc2g	2.489	0.0007479		Ccnb1	-1.49	6.593e-06
Nisch	0.6968	0.0008121		Ccr10	-2.275	6.845e-06
Nt5e	0.7525	0.0009098		Grn	-1.188	6.855e-06
F830016B08Rik	2.292	0.0009692		Zbtb32	-1.287	7.341e-06
Cep290	1.408	0.001003		Cd79b	-1.887	7.621e-06
Ccnl2	0.7977	0.001005		Thbd	-2.461	7.796e-06
Rgl2	0.6728	0.001014		Itgax	-1.631	7.876e-06
Xlr4b	0.7783	0.001016		Cobll1	-1.355	7.944e-06
Tars2	0.6613	0.001051		Fgd2	-1.764	8.504e-06
Ddb2	0.7353	0.001084		5830411N06Rik	-1.724	8.621e-06
Als2cl	0.6978	0.001104		Klra3	-2.239	8.858e-06
D830030K20Rik	1.616	0.001193		Ly6c1	-2.197	8.986e-06
Ddx26b	0.765	0.001218		Rrm2	-1.044	9.423e-06
Leng8	0.684	0.001219		Pltp	-2.062	9.731e-06
Pitpnm1	0.6782	0.001237		Igkv3-7	-2.605	9.745e-06
Plekhn1	1.305	0.001297		Fcrla	-2.034	1.114e-05
Phf1	0.6138	0.001314		Reln	-2.907	1.133e-05
Iqcd	2.085	0.001384		Ighv14-1	-2.526	1.14e-05
Akap8l	0.6546	0.001391		Ighv1-31	-4.34	1.183e-05
Gfi1	0.7247	0.001428		Ly6d	-1.801	1.214e-05
Gm3173	2.051	0.001478		Chsy1	-1.113	1.222e-05
Akap8	0.6581	0.001518		Adgre4	-1.538	1.242e-05
Tubgcp3	0.6585	0.001587		Cacna1e	-1.614	1.282e-05
Masp2	1.907	0.001592		Gm10184	-0.9612	1.385e-05
Gpr34	0.8409	0.001597		Iglc2	-1.552	1.476e-05
Slc22a5	0.6525	0.001599		Tktl1	-1.998	1.49e-05
Rasa1	0.6546	0.001627		Cfh	-2.304	1.496e-05
H2-Q10	0.6264	0.001671		Tubb1	-6.289	1.856e-05
Zfp488	0.7546	0.001673		Ighv9-4	-2.821	1.885e-05
Slc25a42	0.8038	0.001694		Cd72	-1.368	1.984e-05
Spta1	2.999	0.00179		Pde3b	-1.107	1.986e-05
Trbv16	1.27	0.001798		Cst3	-0.9714	1.989e-05
Carns1	0.7633	0.001809		Gng2	-0.8007	2.002e-05
Ccr8	0.9236	0.001818		Tlr9	-2.001	2.061e-05
Abcc5	0.6872	0.001845		Ltb4r1	-1.83	2.084e-05
Grik5	0.7192	0.001879		2011-09-01	-0.8566	2.085e-05
Ggt7	1.779	0.001918		Hdac9	-1.275	2.228e-05
Mid1	1.583	0.001954		Nedd4	-1.09	2.259e-05
Gramd1a	0.687	0.001962		Serpinb10	-2.597	2.28e-05
Atp11a	0.7631	0.00198		Glrx	-0.8194	2.355e-05
Plxnb1	1.105	0.001992		App	-1.367	2.495e-05
Rec8	2.261	0.001995		Cybb	-1.307	2.505e-05
Clec2d	0.9111	0.002001		Klrg1	-0.9468	2.635e-05
Zfp658	0.7459	0.002007		Rnase6	-1.975	2.736e-05
Ntn4	0.6223	0.002042		Trp73	-2.844	2.806e-05
Zc3h7a	0.6228	0.002051		Cd300lg	-4.19	2.829e-05
Cacna2d4	0.7044	0.002087		Ighv1-9	-2.608	2.832e-05
Hcn3	1.423	0.002126		Ccr5	-1.151	2.832e-05
Tbx6	1.42	0.002203		Ube2c	-1.546	2.839e-05
Ift80	0.7443	0.002229		Cd209a	-2.193	2.84e-05
Cdh10	1.586	0.002259		Krt80	-2.295	2.886e-05
Sag	0.9836	0.002303		S1pr5	-1.836	2.895e-05
Pla2g4b	1.414	0.002313		Tnfrsf13b	-0.9168	2.928e-05
Gm14391	0.8705	0.002407		Tpx2	-1.312	2.939e-05
Klhl17	0.7588	0.002419		Ifi205	-2.256	3.05e-05
Cdk16	0.653	0.002436		Tmem163	-1.967	3.151e-05
Rufy2	0.7485	0.002455		Ighv10-3	-3.622	3.318e-05
Cecr5	0.6274	0.002545		Igkv14-111	-1.554	3.32e-05
Faah	0.6034	0.00259		Kif11	-1.241	3.47e-05
Kctd18	0.6748	0.00262		P2ry6	-2.496	3.537e-05
Six5	1.613	0.002633		Ppm1e	-2.546	3.562e-05
Tmem184c	0.6591	0.002638		Ighv6-6	-2.338	3.572e-05
Nlrc3	0.585	0.002701		Tyrobp	-1.312	3.598e-05
Fnbp4	0.5844	0.00275		Klrk1	-1.483	3.726e-05
Simc1	0.6634	0.002756		Emp1	-1.51	3.811e-05
Gm3488	1.609	0.00277		2810417H13Rik	-1.018	3.924e-05
Mtx3	0.9304	0.002771		Prr5	-1.999	3.95e-05
A230050P20Rik	0.825	0.002852		Lyn	-1.734	4.053e-05
Tmod4	1.306	0.002869		Hck	-1.809	4.071e-05
Herc3	0.5676	0.002907		Rgs18	-1.794	4.148e-05
Ttll3	1.035	0.002931		Hpse	-1.442	4.369e-05
Gm3696	2.281	0.00295		Pdzd2	-2.103	4.615e-05
Plxna3	1.32	0.002961		Pik3ap1	-1.729	4.644e-05
Gna14	2.189	0.00301		Ighg1	-2.394	4.792e-05
Fbxl21	1.797	0.003011		Fcgr2b	-1.508	4.843e-05
Ager	1.567	0.00304		Il9r	-1.38	4.88e-05
Dzip1	0.7304	0.003146		Ifitm3	-1.446	4.972e-05
Cish	0.5911	0.003244		Txndc5	-0.8149	4.977e-05
Bbs12	1.173	0.003381		Ighv5-2	-2.951	5.191e-05
Iigp1	0.6111	0.003384		Shisa8	-2.901	5.455e-05
Tnfrsf4	0.5744	0.003386		Rapgefl1	-2.593	5.563e-05
Noxa1	1.786	0.003392		Birc5	-1.314	6.085e-05
Gm6793	1.592	0.00341		Crybg3	-1.688	6.24e-05
Tal1	2.155	0.003443		Igkv10-96	-1.209	6.488e-05
Tnfrsf9	0.6431	0.0035		Prkcg	-2.168	6.574e-05
Cldn13	3.164	0.00351		Dnase1l3	-1.605	6.624e-05
Arhgef4	0.7499	0.003525		Igkv1-135	-1.709	6.909e-05
Hey1	1.51	0.003551		Plcg2	-1.713	6.934e-05
Izumo1r	0.629	0.003557		Marco	-2.551	7.031e-05
Phlda1	0.7164	0.0036		Ighv1-64	-2.99	7.078e-05
Ankrd23	1.14	0.003611		Ighv2-5	-2.036	7.08e-05
Zgpat	0.5693	0.003657		Sh2d1b1	-2.056	7.1e-05
Gramd1b	0.5831	0.003692		Cx3cr1	-1.602	7.108e-05
Dvl1	0.694	0.003715		Slamf8	-2.69	7.228e-05
Cep95	0.715	0.003726		Aspm	-1.632	7.474e-05
Dlg4	0.6409	0.003751		Gapt	-2.175	7.475e-05
Rasa2	0.544	0.003787		Vim	-0.8617	7.571e-05
Glt28d2	1.531	0.00383		Havcr1	-2.765	7.939e-05
Phkg1	2.258	0.003892		Irf5	-1.31	8.258e-05
Ndor1	0.5946	0.003956		Prc1	-1.032	8.295e-05
Zfp799	0.7434	0.004014		Igkv1-122	-2.674	8.629e-05
Cd27	0.6254	0.004046		Csf2rb	-1.39	8.742e-05
Capn3	0.8453	0.00416		Pkig	-1.571	8.961e-05
Parp3	0.5817	0.004168		Scpep1	-0.9269	9.216e-05
Hnrnph1	0.6136	0.004332		Chil3	-2.124	9.272e-05
Vmn1r58	0.8209	0.004436		Igkv5-39	-1.884	9.372e-05
Tnnt2	1.341	0.00453		Apoe	-1.54	9.437e-05
Ssbp2	0.6187	0.004643		Ighv5-17	-1.802	9.44e-05
Dnah17	1.498	0.004663		Ighv1-85	-2.955	9.83e-05
Rad52	0.6179	0.004841		Aldh2	-1.132	9.894e-05
Fam208b	0.6136	0.004844		Atf6	-0.9927	9.946e-05
Ptbp2	0.6306	0.004918		Lcn2	-1.768	0.0001054
Ccdc64	0.5344	0.004987		Tac4	-6.028	0.0001111
Mettl17	0.6199	0.005076		Ighv2-2	-2.044	0.0001122
Nktr	0.5926	0.005152		Lair1	-1.143	0.0001129
Bpgm	0.6084	0.005274		Tnfsf12	-2.33	0.0001133
Nod1	0.5609	0.00532		Kitl	-2.291	0.0001136
6030458C11Rik	0.5836	0.005375		Ccnb2	-1.288	0.0001137
Mgst2	0.8686	0.005398		Igkv12-47	-1.947	0.0001159
Gigyf1	0.5202	0.005544		BC035044	-1.445	0.0001179
Sh3gl3	1.597	0.005624		Arhgap24	-1.558	0.000118
Ccdc142	0.7496	0.005633		Sulf2	-1.917	0.0001184
Srsf7	0.5589	0.00568		Cxxc5	-1.436	0.0001216
Gm3194	1.552	0.005693		Sema3g	-3.973	0.0001236
Pydc3	0.6378	0.005732		Ighg2b	-1.78	0.0001244
Pkhd1l1	1.724	0.005767		Igkv14-100	-2.485	0.0001248
Col20a1	1.032	0.005892		Olfm1	-1.932	0.0001352
Gm14440	1.29	0.005898		Scimp	-2.01	0.0001361
Mdn1	0.5951	0.005917		Igkv9-129	-4.01	0.0001365
Unkl	0.5236	0.006074		Klrb1a	-2.085	0.0001521
Insl3	2.016	0.006139		Napsa	-1.785	0.0001527
Mtg2	0.6127	0.006144		Ehd2	-2.044	0.0001622
Zfp280b	0.5449	0.006155		Gh	-3.067	0.0001647
Lgals4	1.251	0.006184		B4galt5	-0.8565	0.0001673
Kcnip2	1.241	0.006222		Ell3	-1.779	0.0001682
Krit1	0.6141	0.006238		Cd163l1	-1.97	0.0001686
Naa16	0.5793	0.006337		Plbd1	-1.678	0.0001702
Adcy6	0.7353	0.006356		Aurkb	-1.493	0.0001719
Ttn	1.156	0.006509		Serinc3	-0.8405	0.0001727
Adamts20	2.382	0.00656		F9	-6.078	0.0001751
Supt20	0.5209	0.006588		Ctsh	-1.61	0.0001772
Ttc14	0.635	0.006615		Sdc4	-0.9224	0.0001783
Dqx1	1.369	0.006681		Lyz1	-3.418	0.0001796
Trbv29	0.7474	0.006691		Adamts14	-1.567	0.0001901
Hnrnph3	0.6073	0.006954		Ighv7-3	-1.764	0.0001903
Rdh1	1.594	0.006981		Igkv3-1	-3.049	0.0001954
Srrt	0.5491	0.007007		Myo1c	-0.9716	0.0001976
Cdkn1b	0.6519	0.007078		BC028528	-1.851	0.0001982
Ankrd12	0.5406	0.007089		Lrrk1	-1.536	0.0002028
Kcna3	0.601	0.007137		Phka1	-1.939	0.0002034
Slc7a14	0.8765	0.007174		Hlf	-1.514	0.0002076
Mctp1	1.382	0.007226		Eps8	-1.959	0.0002119
Polg2	0.7367	0.007229		Nuak2	-1.225	0.0002122
Slc35d1	0.5996	0.007293		Pou2af1	-1.777	0.000216
Scai	0.6059	0.007313		Marcks	-1.433	0.0002217
Ap5z1	0.5717	0.00735		Lpgat1	-0.8409	0.0002218
Ccdc157	0.7822	0.007406		Hmmr	-1.467	0.000228
Tmc3	1.168	0.007478		Pid1	-2.036	0.0002308
Wdr66	1.025	0.007531		Blk	-1.631	0.0002312
Slc5a3	0.7885	0.007536		Igkv4-61	-2.516	0.0002383
Zcchc7	0.5333	0.007562		Mcoln2	-1.133	0.0002413
Stx16	0.532	0.007641		Ebf1	-1.843	0.0002461
Pnpla6	0.5996	0.007667		Myof	-1.932	0.0002474
Fas	0.6436	0.007705		Itgb5	-1.677	0.000251
Kremen2	2.206	0.007707		Ighv11-2	-2.353	0.0002521
Hnrnpll	0.5795	0.007847		Igkv9-124	-2.318	0.0002589
Gm3500	1.344	0.007875		Nrm	-1.067	0.0002614
Cacnb1	0.6277	0.007913		S100a9	-1.45	0.0002622
Rrnad1	0.6106	0.007979		Tec	-0.9311	0.0002745
Mmd	0.537	0.007995		Derl3	-2.116	0.0002764
Tmod1	1.48	0.008001		Ly6g	-2.205	0.0002812
Lrrc45	0.6091	0.00808		Ptpro	-2.114	0.0002887
Tspyl2	0.5838	0.008093		Ighv1-54	-2.305	0.0002969
E4f1	0.5754	0.008158		Diras2	-2.141	0.000299
Stk25	0.5657	0.008174		Uaca	-3.691	0.0003115
Sugp2	0.5527	0.00823		1500009L16Rik	-1.702	0.0003155
Surf2	0.6526	0.008243		Cenpf	-1.322	0.0003166
Tnrc6a	0.582	0.008275		Clic4	-0.8781	0.0003213
U2af1l4	0.6106	0.008325		Pvrl1	-1.708	0.0003216
Gm4841	0.9118	0.008354		Lamp2	-0.7118	0.0003221
Park2	1.777	0.008397		Abca13	-4.424	0.0003234
Dnah7a	0.8447	0.0084		Klrb1c	-1.494	0.000327
Gjb2	0.8976	0.008526		Iglv2	-1.388	0.0003332
Eml5	0.729	0.008556		Tppp	-1.542	0.000337
Pvr	0.5537	0.008672		Gm20458	-1.928	0.0003398
Tmem191c	1.118	0.008806		Fcgr4	-1.542	0.0003448
Adamtsl4	0.7907	0.008835		Ighv2-6	-1.939	0.0003454
Catsperd	1.682	0.008973		Palm	-1.849	0.000346
Abcb1a	0.5215	0.008979		Ms4a4a	-1.855	0.0003475
Dusp1	0.6508	0.009026		Chst3	-1.903	0.0003535
Clk2	0.5012	0.009102		Ifitm6	-1.946	0.0003563
Plekha7	0.654	0.00929		Igkv4-59	-1.918	0.0003589
Meis3	0.6544	0.009499		Gm15448	-1.793	0.0003623
Traf3ip3	0.5847	0.00959		Igkc	-1.458	0.0003642
Miip	0.6355	0.009625		Edaradd	-1.475	0.0003736
Igflr1	0.5547	0.00993		Bank1	-1.651	0.0003737
Ptcd3	0.5316	0.009977		Btk	-1.633	0.0003773
				Igkv6-17	-1.806	0.0003783
				Ighv1-55	-2.184	0.0003802
				Igkv3-12	-2.222	0.0003835
				Dstn	-0.8959	0.0003873
				Lrp1	-1.557	0.0003896
				Ifi202b	-1.766	0.0003941
				Rhbdf2	-0.9669	0.0003997
				Itgae	-0.8288	0.000414
				Ltf	-1.898	0.0004142
				Cmtm7	-0.7977	0.0004274
				Cd40	-1.546	0.0004325
				Cd207	-6	0.0004383
				Klra2	-1.931	0.0004418
				Igkv16-104	-1.379	0.0004421
				Gga2	-1.473	0.0004459
				Tnfrsf13c	-1.8	0.0004467
				Cysltr1	-1.597	0.0004482
				Tcf4	-1.465	0.0004609
				Clec4a1	-1.693	0.0004637
				Parm1	-3.718	0.0004645
				Snn	-1.636	0.0004702
				5031414D18Rik	-1.717	0.0004747
				Gm5786	-2.575	0.0004759
				Pla2g7	-1.279	0.0004799
				Cds1	-3.146	0.0004872
				Adrbk2	-1.368	0.0004876
				Anxa4	-1.03	0.0004913
				Ncf1	-1.472	0.0004917
				Lilra5	-1.818	0.0004954
				F5	-2.016	0.0004974
				Faim3	-1.914	0.0004986
				Chst11	-1.029	0.0005151
				Treml4	-1.544	0.0005233
				Sort1	-1.362	0.0005304
				Wdfy4	-1.703	0.0005362
				Arhgap11a	-0.9659	0.0005427
				Clec4a3	-1.574	0.0005542
				Cma1	-1.84	0.00057
				Gm2a	-0.7757	0.000579
				Casc5	-1.268	0.0006006
				Msrb3	-1.641	0.0006027
				Lmnb1	-0.802	0.0006226
				Unc93b1	-1.369	0.0006358
				Stom	-0.8306	0.0006403
				Cd19	-1.633	0.0006523
				Amica1	-1.208	0.0006534
				Pdgfb	-1.718	0.0006617
				Ero1lb	-0.9251	0.0006697
				Vcl	-0.9395	0.0006702
				Mxra7	-5.614	0.0006837
				Gcnt1	-0.8569	0.0006881
				B3gnt5	-1.09	0.0006933
				CAAA01147332.1	-1.447	0.0006943
				Oas3	-0.7622	0.0007061
				Tbc1d8	-1.541	0.0007133
				Csf1r	-1.284	0.0007135
				B3gnt8	-2.077	0.0007212
				Zcchc24	-1.023	0.0007264
				Plekho1	-1.476	0.0007287
				Ccdc112	-1.838	0.000736
				Bfsp2	-1.835	0.0007389
				Pirb	-1.313	0.0007556
				Tmem51	-1.405	0.0007609
				Myzap	-2.509	0.0007623
				Clec9a	-2.352	0.0007682
				Olfml2b	-3.146	0.000776
				Nek2	-1.51	0.0007775
				Irf8	-1.272	0.0007779
				Matn4	-3.355	0.0007863
				Iglc3	-1.546	0.0007872
				Gja1	-2.045	0.0007904
				Aicda	-2.465	0.0008131
				Erbb2	-1.895	0.000816
				Hpgd	-1.6	0.0008293
				Scd1	-1.935	0.0008334
				Bhlhe41	-1.67	0.0008383
				Clec12a	-1.548	0.000839
				Klhl14	-1.593	0.0008433
				Syk	-1.638	0.000864
				Fam64a	-1.649	0.0008766
				Myo1e	-0.8213	0.0008881
				Cyp2ab1	-2.578	0.0008887
				Tnni2	-2.122	0.0009032
				Msr1	-2.065	0.0009102
				Cmklr1	-1.782	0.0009252
				Osbpl3	-0.8163	0.0009386
				Clec4a2	-1.68	0.0009394
				Tppp3	-1.797	0.0009515
				Pax5	-1.84	0.0009537
				Tmtc2	-2.544	0.0009604
				Cbfa2t3	-1.78	0.0009626
				Trf	-1.428	0.0009857
				Car5b	-1.514	0.0009927
				Lat2	-1.382	0.0009943
				Igha	-2.198	0.0009966
				Plau	-2.236	0.0009972
				Zfp366	-2.544	0.001
				Plk1	-1.355	0.001004
				Ly86	-1.67	0.00101
				Kif23	-1.056	0.001019
				Pcsk1	-2.341	0.001021
				Saa3	-5.679	0.001024
				Nacc2	-1.648	0.00103
				Map1a	-2.185	0.001031
				Plekhm3	-1.043	0.001062
				Cd68	-1.402	0.001071
				4931429I11Rik	-1.735	0.001083
				Depdc1b	-1.601	0.001112
				C3	-1.419	0.001115
				Spns3	-1.675	0.001129
				Lyl1	-1.611	0.001133
				Tlr13	-1.344	0.001142
				Fgl2	-0.6949	0.001145
				Mzb1	-1.428	0.001149
				Pnma3	-5.958	0.001155
				Ighv1-66	-1.823	0.001157
				Ighv3-1	-1.981	0.001162
				Atrnl1	-0.816	0.001163
				Kif18b	-1.525	0.001163
				Aldh3b1	-1.611	0.001194
				Rgl1	-1.454	0.001195
				Kmo	-1.777	0.001204
				Tgfbi	-1.259	0.001207
				Sox13	-1.795	0.001226
				Timd4	-2.71	0.001226
				Myl4	-1.383	0.001235
				Sirpb1c	-1.595	0.001244
				Ighv8-12	-1.861	0.001246
				Ighv8-8	-1.814	0.001248
				Pira2	-1.39	0.001274
				Ryr1	-2.225	0.001286
				Ighv5-9	-2.052	0.001288
				Neurl2	-2.188	0.001297
				Ccnf	-1.123	0.001299
				Nebl	-1.183	0.001303
				Espl1	-1.402	0.001306
				Cd79a	-1.775	0.001337
				Prkcb	-0.7571	0.00134
				Cd300lh	-1.719	0.001345
				Gm11711	-2.356	0.001346
				Mgst1	-1.226	0.001348
				Rfk	-0.635	0.001379
				Tmem26	-1.782	0.001384
				Pten	-0.7014	0.001399
				Popdc2	-1.667	0.001405
				Pde4c	-1.545	0.001407
				Plcb1	-2.976	0.001415
				Apobec1	-0.8556	0.001427
				Col5a3	-1.997	0.001429
				Acsf2	-1.102	0.001446
				Ighv8-11	-3.056	0.001459
				Hhex	-1.681	0.001465
				Klra7	-1.734	0.001468
				Prf1	-0.7822	0.001479
				Cdc42bpb	-1.164	0.001482
				Lrrc16a	-1.529	0.001559
				Cyb561a3	-1.064	0.00156
				Hrh4	-3.137	0.001583
				Fam46a	-0.7583	0.001633
				Fes	-1.176	0.001661
				Tacc3	-0.8911	0.001663
				Ckap4	-1.221	0.001668
				Fcrl1	-1.372	0.00167
				Ldlrad3	-1.563	0.001692
				Slc15a4	-0.9293	0.001703
				Igkv6-23	-1.622	0.001705
				Fut7	-1.445	0.001713
				Bub1b	-1.209	0.001714
				Esm1	-1.322	0.001723
				Bmx	-2.12	0.001735
				Ncapd2	-0.7292	0.001737
				Abhd17b	-0.709	0.00176
				Ncapg2	-0.9384	0.001765
				Cd180	-1.662	0.001793
				Camkk2	-0.723	0.001796
				Mar-01	-1.588	0.001798
				Stx3	-1.622	0.001804
				Ncaph	-1.069	0.001831
				Ighv1-72	-2.868	0.001852
				Lrrc75b	-1.67	0.001859
				Plekhg3	-1.261	0.001866
				Rnd3	-1.585	0.001874
				Anxa3	-1.736	0.001887
				Ccl6	-1.218	0.001894
				Ptgdr2	-2.964	0.001943
				Mxd3	-1.473	0.001951
				Orai3	-0.7918	0.001962
				Kcnj8	-2.01	0.001979
				Prr11	-1.224	0.001998
				Ighv1-19	-1.781	0.002004
				Eomes	-0.7602	0.002006
				Fam20a	-2.588	0.002057
				Stil	-1.489	0.002073
				Ighv1-67	-2.234	0.002082
				Ifitm10	-1.489	0.002089
				Iglv3	-1.455	0.002118
				Tnfrsf21	-1.33	0.002148
				Pls3	-1.031	0.002158
				Ighv5-4	-1.554	0.002158
				Gm10116	-2.406	0.00219
				Cntnap1	-1.657	0.002218
				Ighv9-1	-1.585	0.002259
				Hepacam2	-1.522	0.002277
				Htra1	-3.44	0.002286
				Igkv9-120	-1.825	0.002301
				Zfyve9	-1.408	0.002352
				Mycl	-2.026	0.002355
				Ppfia4	-1.817	0.002366
				Il13ra1	-1.165	0.002383
				Lipc	-2.205	0.002395
				Enpp2	-2.044	0.002395
				Kctd12	-1.124	0.002406
				Sirpb1a	-1.569	0.002407
				Plek	-1.45	0.002414
				Ighv5-15	-2.592	0.002414
				Cdh1	-2.173	0.002439
				Ccr6	-0.9786	0.002445
				Fcer1g	-0.9594	0.002488
				Fmnl2	-1.46	0.002491
				Klri2	-1.213	0.002491
				Cd300e	-1.793	0.002512
				Spp1	-1.785	0.002535
				B4galt6	-1.718	0.002539
				Klf5	-3.201	0.002559
				Tcf19	-0.9043	0.00256
				Ogfrl1	-1.131	0.00256
				Arhgef37	-1.535	0.002574
				Aoah	-1.755	0.002588
				5430435G22Rik	-2.027	0.002608
				Spi1	-1.546	0.002609
				Dmrt3	-2.682	0.002613
				Gns	-0.6764	0.002628
				Cd63	-1.776	0.002633
				Cd22	-1.518	0.002647
				Kcnj1	-2.448	0.002656
				Dennd3	-1.112	0.002679
				Hvcn1	-1.051	0.002684
				Dchs1	-3.116	0.002705
				Ighv14-2	-2.03	0.002714
				Fcgrt	-1.432	0.002741
				Fcgr3	-1.141	0.002743
				Kcnip3	-3.891	0.002767
				Ifi44	-0.7957	0.002777
				Cep55	-1.154	0.002781
				Ighd	-1.788	0.002783
				Ighv1-4	-1.898	0.002795
				Tlr8	-1.915	0.002799
				Ctsa	-0.6189	0.002804
				Foxm1	-0.8658	0.002822
				Rhoq	-0.7186	0.002837
				Ncapg	-0.9701	0.00286
				Srpk3	-1.458	0.00286
				Anpep	-1.546	0.002867
				Gpr15	-0.9328	0.002868
				Slpi	-1.396	0.002872
				Ncald	-1.948	0.002891
				Mesdc1	-0.6788	0.002911
				Ckap2l	-1.164	0.002914
				5430427O19Rik	-1.354	0.002921
				Carhsp1	-0.6648	0.002929
				1700021K19Rik	-0.8055	0.003011
				Brca1	-0.9789	0.003017
				Cd300a	-1.198	0.003027
				Dusp3	-1.511	0.003031
				Gnpda1	-0.6454	0.003049
				H2afx	-0.6771	0.00308
				Ighv1-52	-2.422	0.003084
				Dok3	-1.416	0.003094
				Igkv12-44	-1.591	0.003095
				Nuf2	-1.227	0.003098
				Sirpa	-1.169	0.003098
				Pola1	-0.8038	0.003118
				Dennd5b	-1.491	0.003118
				Ngp	-1.684	0.003144
				Adam23	-1.506	0.003152
				Slc25a24	-0.6497	0.003162
				Ighv2-3	-1.569	0.003177
				Iqgap1	-0.6788	0.003181
				Vax2	-2.763	0.003204
				Igkv17-121	-1.759	0.003218
				Ighv2-6-8	-1.75	0.003303
				Rnf130	-0.7003	0.003373
				Kcnc3	-1.925	0.003373
				Gfra1	-1.992	0.003384
				Cdca8	-1.028	0.003401
				Arid3a	-0.6707	0.003402
				Atp2a3	-0.6847	0.003409
				Cerk	-0.6633	0.003413
				Camp	-1.591	0.003423
				Adgrl2	-2.17	0.003456
				Fgr	-1.086	0.003488
				Mef2c	-1.59	0.003508
				Runx3	-0.6532	0.003512
				Dhrs1	-0.786	0.003518
				Sdc3	-1.046	0.003522
				Mrgpre	-1.063	0.003538
				Cd300ld	-1.496	0.003554
				Mmp8	-1.252	0.003567
				Cd177	-1.25	0.003591
				Ehd1	-0.9786	0.003592
				Igkv4-57	-1.959	0.003624
				Adssl1	-1.371	0.00363
				Gsn	-0.7366	0.003635
				Zfp296	-1.521	0.003686
				Zbed3	-1.318	0.003693
				Atp8b4	-1.014	0.003755
				Flt3	-1.384	0.003781
				Bcl11a	-1.675	0.003782
				Zfp473	-1.562	0.003804
				Kif14	-1.333	0.003808
				Ikzf3	-0.672	0.003854
				Ighv1-5	-1.757	0.003889
				Alox5ap	-1.243	0.003895
				Rnf144a	-1.101	0.003896
				Cpd	-0.6365	0.003928
				Pxk	-0.8092	0.003943
				Serinc5	-0.6055	0.003994
				Cxcl9	-2.024	0.004
				Mmp9	-1.058	0.004004
				Igkv17-127	-1.737	0.004034
				Ncf2	-1.216	0.004081
				A530032D15Rik	-1.403	0.004085
				Akap17b	-1.067	0.004129
				Clec10a	-2.133	0.00413
				Fcrl5	-1.8	0.004133
				Cd38	-0.7212	0.004178
				Nkg7	-0.6864	0.004189
				Plekha2	-0.6757	0.004215
				Slc37a2	-1.044	0.004248
				Mrc1	-1.274	0.004266
				Clspn	-1.25	0.00427
				Plekho2	-0.6452	0.004322
				Kif22	-1.088	0.004326
				Kcnk10	-3.24	0.004368
				Sel1l3	-3.197	0.004386
				Cdk14	-1.487	0.004388
				Arnt2	-0.7167	0.004421
				Rrm1	-0.5574	0.004446
				Naip6	-1.213	0.004491
				Bst1	-1.107	0.004503
				Akap2	-0.7468	0.004515
				Esco2	-1.275	0.004527
				Cd209d	-2.719	0.004551
				Tspan17	-1.284	0.004606
				Igkv6-13	-1.728	0.004658
				H2-Eb1	-1.471	0.004676
				Lynx1	-1.228	0.004707
				Hp	-1.077	0.004717
				Arl11	-1.688	0.004727
				Kynu	-1.437	0.004748
				Arhgap26	-0.7103	0.004774
				Sbk1	-0.7768	0.004792
				Kif26a	-3.323	0.004807
				Ank3	-2.843	0.004821
				Igkv13-84	-1.84	0.004842
				Hist1h2ae	-2.665	0.004884
				Rsph1	-2.665	0.00489
				Erp29	-0.5416	0.004935
				Dusp16	-1.029	0.004943
				Xkrx	-0.9355	0.004976
				Cyp2s1	-1.232	0.004981
				Myo7a	-1.246	0.004987
				Antxr2	-0.5743	0.004996
				Ffar1	-1.503	0.005059
				Igkv8-21	-1.491	0.005059
				Igkv8-28	-1.684	0.005169
				Rapgef5	-1.034	0.005171
				Rras2	-0.5488	0.005192
				Serpinb9b	-1.714	0.005213
				Slc7a7	-1.201	0.005219
				Themis2	-1.498	0.005242
				Ackr2	-2.953	0.00529
				Cr2	-1.599	0.005327
				Gpr35	-1.347	0.005338
				Igkv5-48	-1.509	0.005341
				Abca9	-1.456	0.005342
				Swap70	-0.8342	0.005419
				Csf2rb2	-1.627	0.00542
				Pqlc2	-1.071	0.005555
				Btla	-0.565	0.00557
				Ppp3ca	-0.5955	0.005596
				Ighv15-2	-2.378	0.005622
				Gm14548	-1.137	0.005634
				E2f2	-0.5216	0.005683
				Wfdc21	-1.921	0.0057
				Lmo2	-1.562	0.005708
				Pxdc1	-1.422	0.005738
				Aurkc	-3.151	0.005778
				Asf1b	-0.7049	0.005814
				Akap12	-0.7162	0.005819
				Naaa	-0.7943	0.005828
				Hopx	-1.114	0.005842
				Mcm6	-0.5533	0.005918
				St3gal6	-0.8445	0.005928
				Cfp	-1.013	0.005935
				Slc29a4	-1.501	0.00595
				Dpy19l1	-0.6275	0.005954
				Scarb1	-0.7822	0.005984
				Cyp27a1	-1.47	0.006034
				Lrrk2	-1.534	0.006082
				Ctsc	-0.5731	0.006095
				AB124611	-0.6974	0.006119
				Hmgcll1	-3.252	0.006122
				0610010F05Rik	-1.042	0.006143
				Phlpp2	-0.7941	0.006173
				Vat1	-0.7451	0.006174
				A530099J19Rik	-2.661	0.0062
				Sytl3	-1.168	0.00621
				Kcnc1	-1.76	0.006233
				Pik3c2b	-0.9986	0.006244
				Ly6e	-0.7548	0.006275
				Morc1	-2.358	0.006285
				Tgfb3	-1.594	0.006318
				Gpr171	-0.8973	0.006338
				Acvrl1	-1.328	0.006341
				Il5ra	-1.451	0.006347
				Lpcat2	-1.366	0.006377
				I830077J02Rik	-1.486	0.006421
				Scn4a	-1.518	0.006425
				H2-Oa	-1.099	0.006492
				Cd74	-1.51	0.006498
				Blnk	-1.561	0.006756
				Fbxl2	-1.591	0.006845
				Lamc1	-0.5248	0.006928
				Pygl	-1.072	0.006955
				Rbm47	-1.722	0.006971
				Apitd1	-1.177	0.006992
				Pik3cg	-0.5832	0.007001
				Cxcl16	-1.812	0.007008
				Smim24	-1.168	0.007009
				Mocs3	-0.9136	0.007077
				Ripk3	-0.5964	0.007083
				Ctsz	-0.7077	0.00712
				Endou	-1.587	0.007181
				Ltk	-1.635	0.007253
				Ighv4-1	-1.248	0.00729
				Plaur	-1.542	0.007307
				Mtch1	-0.5624	0.007322
				H2-Aa	-1.449	0.007331
				Mcm10	-1.091	0.007338
				Ccl24	-1.672	0.007339
				Trpm6	-1.721	0.007366
				Epha2	-1.68	0.007385
				Cdc25c	-1.691	0.007457
				Cpt1a	-0.5379	0.007503
				Ptpn14	-1.284	0.007533
				Soga1	-1.48	0.007551
				Emp2	-2.323	0.007556
				Osbpl5	-0.5849	0.007628
				Gsr	-0.6123	0.007635
				Pbk	-1.268	0.007654
				Diap3	-1.066	0.007667
				Kntc1	-1.161	0.007724
				Slc41a2	-1.692	0.007725
				H2-Ab1	-1.381	0.00774
				Tbx21	-0.7426	0.007804
				Ighv1-37	-1.678	0.007835
				Igkv4-73	-2.018	0.007848
				Nmnat2	-2.003	0.007883
				Stxbp1	-1.012	0.007885
				Brca2	-1.005	0.007907
				Bend5	-1.28	0.007953
				Rasal2	-1.56	0.007958
				Cmpk2	-0.6813	0.007979
				Pla2g2d	-1.927	0.008058
				Igkv4-72	-2.136	0.008065
				Igkv4-50	-1.473	0.008155
				Klrd1	-1.155	0.008175
				Igkv1-117	-1.131	0.00822
				Ighv1-53	-1.809	0.008237
				Tuba1c	-0.512	0.008258
				Gpr176	-2.013	0.00826
				Runx2	-0.6084	0.008277
				Igkv14-126	-1.525	0.008341
				Scn4b	-1.681	0.008356
				Smtn	-1.44	0.008359
				Cnr2	-1.063	0.008527
				Lacc1	-1.388	0.008596
				H2-DMb2	-1.479	0.008622
				Snx29	-0.861	0.008654
				2700081O15Rik	-1.298	0.008694
				Cpne1	-0.5922	0.008759
				Cd37	-0.6687	0.008778
				Sema4a	-0.5721	0.008779
				Ubl3	-0.5196	0.008787
				Igkv15-103	-1.622	0.00884
				Rapgef4	-0.9887	0.008861
				Snap29	-0.5083	0.008882
				Cdkn2c	-0.8292	0.009001
				Ms4a4c	-0.5696	0.009034
				Rab39	-1.391	0.009117
				Cenpe	-0.9281	0.009187
				Igkv4-91	-1.488	0.009204
				Igkv2-137	-1.605	0.009208
				Akap5	-1.271	0.009265
				Zfp385a	-1.859	0.009296
				Haao	-1.588	0.009362
				Pgd	-0.519	0.009369
				Mcemp1	-1.373	0.009487
				Lefty1	-2.081	0.009517
				Gatm	-1.371	0.009622
				Igkv1-110	-1.298	0.009672
				Myo5a	-0.5887	0.009698
				Slco5a1	-1.566	0.009723
				Gm20425	-0.6881	0.009772
				Igkv6-15	-1.438	0.009791
				Cystm1	-1.513	0.009798
				Psap	-0.628	0.009814

[truncated: 2 more sheets: Treg MvsV2w, Treg MvsV6w]
