# Supplementary material for: Doxycycline, metronidazole and isotretinoin: Do they modify microRNA/mRNA expression profiles and function in murine T-cells?
Source: Sci Rep. 2016 Nov 17;6:37082. doi: 10.1038/srep37082 (PMC5113073; doi:10.1038/srep37082)
Supplement: Supplementary Information [file srep37082-s4.xls]

## Sheet: Tn oil6w vs oil2w
microRNA	log2 Ratio	pValue
mmu-miR-703	-2.427	0.0001112
mmu-miR-3096a-5p	-1.327	0.0005069
mmu-miR-19b-3p	-1.115	0.0005882
mmu-miR-5121	-1.833	0.0007514
mmu-miR-31-3p	-5.245	0.0009162
mmu-miR-3971	8.281	2.049e-28
mmu-miR-3962	3.332	1.989e-16
mmu-miR-374c-5p	4.549	2.628e-08
mmu-miR-465c-5p	6.125	6.178e-05
mmu-miR-34c-3p	2.653	0.0004407
mmu-miR-375-3p	1.557	0.0009305

## Sheet: Tn Iso6w vs Iso2w
microRNA	log2 Ratio	pValue
mmu-miR-700-5p	-2.328	9.618e-09
mmu-miR-3096a-5p	-1.829	1.235e-08
mmu-miR-350-3p	-1.753	1.601e-05
mmu-miR-296-5p	-1.753	3.93e-05
mmu-miR-326-3p	-2.154	4.194e-05
mmu-miR-467a-3p	-1.393	4.982e-05
mmu-miR-135a-5p	-6.181	6.464e-05
mmu-let-7b-5p	-1.248	6.888e-05
mmu-miR-1843a-3p	-1.421	0.0001038
mmu-miR-345-5p	-1.494	0.0001389
mmu-miR-467d-3p	-1.467	0.0001901
mmu-miR-345-3p	-1.725	0.0002025
mmu-let-7i-3p	-1.547	0.0002175
mmu-let-7c-5p	-1.097	0.0002214
mmu-miR-33-3p	-1.622	0.0002236
mmu-miR-5117-5p	-1.825	0.0002638
mmu-miR-196b-5p	-1.976	0.0002724
mmu-miR-669a-3-3p	-2.211	0.0003332
mmu-miR-331-3p	-1.81	0.0003844
mmu-miR-296-3p	-1.389	0.0004201
mmu-miR-9-5p	-2.079	0.0004261
mmu-miR-652-3p	-1.342	0.000437
mmu-miR-338-5p	-3.104	0.0004541
mmu-miR-30b-5p	-1.072	0.0004956
mmu-let-7k	-1.375	0.0005387

## Sheet: Tn water6w vs Tn water2w
microRNA	log2 Ratio	pValue
mmu-miR-10b-5p	1.041	0.0001166

## Sheet: Tn6wD vs Tn2wD
microRNA	log2 Ratio	pValue
mmu-miR-7059-5p	-4.017	0.0006641
mmu-miR-144-5p	-1.932	0.0008962

## Sheet: Tn6wM vs Tn2wM
microRNA	log2 Ratio	pValue
mmu-miR-6240	1.274	5.568e-06
mmu-miR-223-3p	1.004	6.639e-05
mmu-miR-10b-5p	1.293	0.0003104
mmu-miR-5107-5p	2.233	0.0003425
mmu-miR-5107-3p	2.047	0.0008432

## Sheet: Treg oil6w vs oil2w
microRNA	log2 Ratio	pValue
mmu-miR-450b-5p	-1.062	0.0004681
mmu-miR-466a-5p	-2.235	0.0005259
mmu-miR-375-3p	3.054	1.301e-16
mmu-miR-486-5p	1.851	4e-15
mmu-miR-3107-5p	1.851	5.965e-15
mmu-miR-451a	2.096	8.001e-12
mmu-miR-669a-3p	1.392	3.044e-08
mmu-miR-466h-3p	2.22	3.61e-07
mmu-miR-21b	2.738	8.098e-07
mmu-miR-5107-5p	2.133	8.749e-07
mmu-miR-2137	1.549	2.067e-06
mmu-miR-669o-3p	1.413	2.249e-06
mmu-miR-148a-5p	1.053	2.308e-05
mmu-miR-3572-5p	5.953	0.0001147
mmu-miR-6243	1.431	0.0002709
mmu-miR-1249-3p	1.074	0.0003351
mmu-miR-23a-5p	1.752	0.0003525
mmu-miR-152-3p	1.505	0.0004949
mmu-miR-466f-3p	1.526	0.0008497
mmu-miR-877-5p	1.283	0.0009122

## Sheet: Treg Iso6w vs Iso2w
microRNA	log2 Ratio	pValue
mmu-miR-669n	-4.944	5.412e-07
mmu-miR-135a-5p	-6.572	0.000234
mmu-miR-21b	3.582	1.129e-20
mmu-miR-2137	2.192	4.176e-07
mmu-miR-5115	1.374	4.769e-06
mmu-miR-6240	1.367	6.739e-06
mmu-miR-146a-5p	1.006	0.0003771

## Sheet: Treg water6w vs Treg water2w
microRNA	log2 Ratio	pValue
mmu-miR-3535	-1.598	3.247e-07
mmu-miR-6238	-3.552	1.136e-05
mmu-miR-532-3p	-3.226	0.0002903
mmu-miR-451a	-4.111	0.0009314
mmu-miR-143-3p	2.968	2.407e-05
mmu-miR-142b	1.506	0.0008736

## Sheet: Treg6wD vs Treg2wD
microRNA	log2 Ratio	pValue
mmu-miR-451a	-3.1	4.336e-07
mmu-miR-100-5p	-10.05	4.473e-07

## Sheet: Treg6wM vs Treg2wM
microRNA	log2 Ratio	pValue
mmu-miR-744-5p	-1.133	5.622e-41
mmu-miR-320-3p	-1.087	1.637e-11
mmu-miR-296-3p	-1.73	4.709e-06
mmu-miR-423-5p	-1.867	0.0008032
mmu-miR-148a-3p	1.122	2.695e-17
mmu-miR-451a	3.902	1.005e-07
mmu-miR-143-3p	6.865	7.393e-07
mmu-miR-27a-3p	1.028	1.006e-05
mmu-miR-10b-5p	2.706	0.0006861
mmu-miR-10a-5p	1.16	0.0007899
mmu-miR-223-3p	2.052	0.000943
