# Supplementary material for: Doxycycline, metronidazole and isotretinoin: Do they modify microRNA/mRNA expression profiles and function in murine T-cells?
Source: Sci Rep. 2016 Nov 17;6:37082. doi: 10.1038/srep37082 (PMC5113073; doi:10.1038/srep37082)
Supplement: Supplementary Information [file srep37082-s5.xls]

## Sheet: Tn oil6w vs oil2w
mRNA	log2 Ratio	pValue		mRNA	log2 Ratio	pValue
Csf3r	2.421	6.777e-40		Hsph1	-0.878	9.94e-11
Fcer2a	2.094	1.308e-37		Cxcr4	-0.7715	1.714e-05
Il1b	2.705	9.741e-32		Fkbp5	-0.5691	9.153e-05
S100a8	2.58	1.522e-29		Bbc3	-0.8316	0.0001088
Ncr1	1.428	2.086e-27		Heatr5a	-0.5874	0.0001346
Tyrobp	1.426	3.608e-27		Car1	-0.9217	0.0009449
Cd19	1.437	2.343e-23		Ifit1	-0.6412	0.002793
Cd22	1.642	1.571e-21		Art2b	-0.5439	0.003651
H2-DMb2	1.307	1.101e-20		Nars2	-0.564	0.008105
Ngp	2.663	3.904e-20		Klf1	-1.301	0.009993
Anxa2	1.117	1.582e-17
Ms4a1	1.166	2.59e-17
Clec7a	2.768	8.757e-16
Anxa1	1.679	2.473e-15
Cd72	1.056	3.053e-14
S100a9	2.713	3.824e-14
H2-DMb1	1.33	6.535e-14
Ccr2	1.46	6.675e-14
Lcn2	2.837	2.008e-13
S100a4	1.038	2.052e-13
Fcer1g	1.155	4.936e-13
Scd1	1.272	5.024e-13
Swap70	1.425	5.574e-13
Bank1	1.58	8.488e-13
Unc93b1	1.131	1.808e-12
Lilrb4	1.901	2.08e-12
Plek	1.286	2.266e-12
Syk	1.17	2.581e-12
Cd79b	1.219	2.715e-12
Faim3	1.047	2.974e-12
Mmp9	2.58	3.088e-12
Hp	1.95	3.356e-12
S100a6	1.498	3.471e-12
Foxp3	1.559	5.294e-12
Cd79a	1.288	1.256e-11
Cr2	1.663	2.176e-11
Il18rap	1.427	2.662e-11
Fus	0.5005	2.694e-11
H2-Eb1	1.239	3.947e-11
Pla2g7	2.155	4.539e-11
Ifi30	0.9689	6.041e-11
Mir680-2	1.799	7.864e-11
Lilrb3	1.641	8.621e-11
Lyz2	1.93	1.255e-10
Plac8	0.9554	1.321e-10
Fgl2	1.716	1.468e-10
Il18r1	0.5815	2.289e-10
Slamf6	0.5053	3.969e-10
Mpeg1	1.277	6.801e-10
Klra3	1.647	7.031e-10
Nkg7	0.8278	9.14e-10
Pax5	1.487	1.088e-09
Ncf2	1.651	1.935e-09
Spib	1.096	1.969e-09
Myo1f	1.204	2.233e-09
Ccl6	1.256	2.877e-09
Tnfrsf13c	1.37	4.063e-09
Neurl3	0.6756	4.15e-09
Cirbp	0.5218	5.11e-09
Siglecg	1.383	5.7e-09
Tgfbi	1.928	6.02e-09
Lyn	1.292	6.074e-09
Il2rb	0.8515	7.26e-09
AW112010	0.5333	7.865e-09
Slfn4	1.401	7.871e-09
Klrc1	1.323	8.667e-09
Fcrla	1.281	8.698e-09
Klrd1	0.7913	1.165e-08
Alox5ap	1.27	1.243e-08
Ncf1	1.079	1.84e-08
Irf8	0.9308	2.065e-08
Icosl	1.289	2.558e-08
Ctsh	1.273	3.053e-08
Fn1	1.646	3.387e-08
Gp49a	1.785	3.423e-08
Klra7	1.453	6.275e-08
Gm20571	6.409	6.827e-08
Lyz1	1.938	7.335e-08
Klri1	1.276	7.401e-08
Lgals3	1.632	1.344e-07
Itgam	1.12	1.409e-07
Il4i1	2.423	1.621e-07
Ccl5	1.138	1.663e-07
Il2ra	1.248	1.68e-07
Lmo2	1.199	2.037e-07
Klrk1	1.218	2.082e-07
Napsa	1.037	2.256e-07
Sfpi1	1.385	2.421e-07
Plbd1	1.353	2.618e-07
Cd300lb	2.788	2.726e-07
Clec4d	2.788	2.726e-07
Serpinb1a	1.495	2.736e-07
Cxcr2	0.7515	2.916e-07
BC013712	1.478	4.009e-07
H2-DMa	0.6527	4.073e-07
Ly6c1	0.857	4.394e-07
Cybb	1.178	4.786e-07
Fcrl1	1.218	4.973e-07
Mpo	1.804	5.051e-07
Mef2c	1.638	5.83e-07
Ifitm2	1.077	6.075e-07
Mir7-1	2.924	6.386e-07
Rasgrp3	1.747	7.715e-07
Plcg2	1.169	7.991e-07
Fcgr3	1.485	8.316e-07
Dok3	0.9428	1.186e-06
Emilin2	1.535	1.242e-06
Ltf	2.399	1.259e-06
Ciita	1.5	1.336e-06
Sepx1	0.6649	1.367e-06
Pik3ap1	1.451	1.571e-06
Chst3	1.286	1.778e-06
F13a1	1.766	1.936e-06
Fes	1.461	2.139e-06
Sirpa	1.674	2.517e-06
Cyp4f18	1.446	2.576e-06
Pou2af1	0.6078	2.58e-06
Pglyrp1	0.9973	2.602e-06
Lat2	1.173	2.669e-06
Chsy1	1.101	2.81e-06
Haao	1.705	3.059e-06
H2-Oa	1.156	3.118e-06
Myo1c	0.9973	3.479e-06
Lilra6	2.122	4.155e-06
Cd33	2.122	4.155e-06
Gcnt2	2.043	4.191e-06
Fcgr2b	1.343	4.735e-06
Cd300lf	1.573	4.759e-06
Gzma	1.167	4.921e-06
Lst1	1.096	4.991e-06
Ifitm3	1.165	5.184e-06
Fgr	1.597	5.37e-06
Pld4	1.148	6.063e-06
Cd180	1.192	6.086e-06
Pygl	1.834	6.087e-06
Hhex	1.363	6.151e-06
Pi16	2.282	6.353e-06
Camp	1.943	6.731e-06
Retnlg	1.151	7.169e-06
5031414D18Rik	1.653	7.269e-06
Ms4a4c	0.7197	7.712e-06
Rnase6	1.201	8.336e-06
Ifitm1	1.504	9.636e-06
Klre1	1.306	9.656e-06
Ccr6	1.355	1.008e-05
Lrg1	2.681	1.218e-05
Klrc2	1.246	1.264e-05
Cxcr5	0.9516	1.355e-05
March1	1.335	1.45e-05
Nfam1	1.314	1.614e-05
Mgst1	1.82	1.662e-05
Kmo	1.82	1.677e-05
Igsf6	1.242	1.735e-05
Mmp8	2.095	1.893e-05
Tm6sf1	1.054	1.995e-05
Steap4	2.627	2.175e-05
Ptafr	2.627	2.175e-05
Ly86	1.055	2.376e-05
Ebf1	1.571	2.598e-05
Gcnt1	1.839	2.843e-05
Snora34	2.054	3.15e-05
Cd24a	0.5497	3.273e-05
Capg	0.5131	3.31e-05
Blk	0.9709	3.359e-05
Blnk	1.139	3.59e-05
Ly6c2	0.5961	3.693e-05
Pira11	1.752	4.209e-05
Klrb1f	1.203	4.683e-05
Arsb	1.079	4.831e-05
B3gnt5	0.8665	4.913e-05
H2-Ab1	1.343	5.555e-05
Vpreb3	1.514	5.965e-05
Gda	2.513	6.854e-05
Ccdc50	0.773	8.395e-05
C5ar1	2.176	8.484e-05
Irf5	1.046	8.886e-05
Myadm	1.067	9.169e-05
Klri2	1.14	0.0001081
Ccr1	1.537	0.0001137
Rnf130	0.5748	0.0001176
Bcl11a	1.3	0.0001243
Pira2	1.782	0.0001253
Itgax	1.454	0.0001308
Gm5150	1.846	0.0001343
Hip1r	0.7354	0.0001389
Wdfy4	1.05	0.0001453
Btk	1.12	0.0001491
Ccr5	1.264	0.0001539
Arl4d	1.075	0.0001707
Xdh	0.9093	0.0001827
Rgs1	1.286	0.0001923
Srpk3	1.534	0.0001997
Samd3	1.075	0.000204
Ccl3	1.199	0.0002289
Sdc4	1.445	0.0002314
Cd300lh	2.939	0.0002319
Mir199a-1	1.103	0.0002404
I830077J02Rik	2.07	0.0002414
Pafah1b3	1.057	0.000262
Ifitm6	1.648	0.0002854
Prtn3	2.566	0.0003159
Pira1	1.698	0.0003166
C3	1.826	0.0003735
Sytl3	1.035	0.0003769
Snx8	1.342	0.0003803
Snora43	1.91	0.000394
Zeb2	1.565	0.0003943
Csf1r	1.462	0.000459
Casp1	0.9769	0.0004754
Apoe	0.543	0.0004887
H2-Ea-ps	1.194	0.0004892
Eomes	0.8152	0.0005078
S1pr5	1.062	0.0005308
Lyl1	1.125	0.0006302
Marcks	1.265	0.0006725
Stap1	0.5237	0.0006781
Il1f9	0.8919	0.0007725
Slc40a1	1.608	0.0007813
Ikzf2	1.1	0.0008022
Mtus1	1.452	0.0008034
Il10ra	0.5565	0.0008463
Plekho1	0.6833	0.0008811
Atp1a3	1.483	0.000928
Cd40	1.292	0.0009541
Klrb1c	1.071	0.001026
Zc3h6	0.6249	0.001032
Cd83	0.9546	0.001042
F630028O10Rik	1.895	0.00111
Gzmb	0.7217	0.001329
Fam129a	0.8835	0.001332
Adamts14	0.7348	0.001397
Trf	1.201	0.001404
H2-Aa	1.306	0.001546
Ceacam1	1.272	0.001634
Klrg1	1.272	0.001634
Mxd1	0.542	0.001638
Casp4	1.16	0.001681
Ly6d	0.8085	0.001721
Sirpb1a	1.832	0.001822
Gm11428	1.832	0.001822
Siglece	1.832	0.001822
Hck	1.02	0.00193
Ctla4	1.083	0.00194
Trim7	1.222	0.002013
5830428M24Rik	0.5018	0.002018
Kctd12	0.7917	0.002209
Tbx21	0.8771	0.00228
Apobec1	0.7293	0.002308
Prr5	1.128	0.002435
Fgd2	0.9255	0.002717
Csf2rb	1.091	0.002803
Tnfaip2	1.091	0.002803
1810033B17Rik	1.463	0.002885
Apobr	0.7574	0.002917
Clec12a	1.766	0.002969
Grn	0.6446	0.003242
Cd101	0.8087	0.003332
Xcl1	1.141	0.003439
Cma1	1.197	0.003447
Myo1e	0.8087	0.003951
Itgae	1.411	0.004396
Ggta1	0.692	0.004413
Nuak2	1.061	0.004729
Klrb1a	0.9392	0.004811
BC064078	0.6726	0.004991
Snora64	0.5055	0.005052
Skap2	0.5404	0.005669
Cd177	1.064	0.005702
Tlr9	1.064	0.005717
Stfa2l1	1.495	0.005927
Entpd1	1.167	0.005951
Ptprj	0.9624	0.006064
Cd74	1.287	0.006192
Cd244	0.9919	0.00625
A430084P05Rik	1.256	0.007024
Spry2	1.117	0.007078
Gm8369	0.5902	0.007573
Mcoln2	0.8644	0.007583
Cd8a	0.612	0.00768
Cerk	0.5372	0.007948
Litaf	1.071	0.008306
Slpi	0.809	0.008342
Rnf144a	0.959	0.008577
Gm10451	1.191	0.008577
Adam8	1.191	0.008577
Slc11a1	1.191	0.008577
Cd38	0.6864	0.009126
Cxxc5	0.9041	0.009235
Gm9781	0.9285	0.009862

## Sheet: Tn Iso6w vs Iso2w
mRNA	log2 Ratio	pValue		mRNA	log2 Ratio	pValue
Cd22	2.02	2.298e-27		Ddit4	-2.206	1.302e-70
H2-DMb1	1.965	3.373e-27		Tsc22d3	-1.478	3.77e-40
Fcer2a	2.641	4.076e-27		Cxcr4	-2.21	1.738e-29
Swap70	1.769	4.664e-21		Cd69	-0.9924	6.33e-20
Bank1	1.93	2.474e-20		Bbc3	-1.817	5.054e-17
Fcrla	1.896	1.094e-19		Zfp36l2	-0.9755	1.198e-14
Scd1	1.587	1.868e-19		Txnip	-0.7186	1.001e-12
Plek	1.626	2.216e-18		Dusp2	-0.7208	5.292e-10
Syk	1.55	2.971e-18		Neb	-2.587	1.02e-08
Unc93b1	1.533	7.426e-18		Cish	-0.7426	1.534e-07
Fcer1g	1.457	6.473e-17		Dusp10	-0.633	5.872e-07
Cr2	2.081	1.381e-16		Hspa8	-0.5701	6.452e-07
Spib	1.506	1.836e-16		Pik3ip1	-0.735	7.598e-07
Ly6c1	1.544	1.991e-16		Hsph1	-0.6617	1.589e-06
Lmo2	1.758	9.356e-16		Kbtbd11	-0.5187	2.106e-06
Pax5	1.919	3.851e-15		Il7r	-0.6982	2.68e-06
Ncr1	1.851	5.705e-15		Ets2	-0.6182	6.755e-06
Ccr2	1.7	1.23e-14		Dnaja1	-0.5182	1.161e-05
Cd19	1.749	1.863e-14		Tgoln2	-0.9868	1.333e-05
Ly6c2	1.335	1.875e-14		Zfp1	-0.6537	1.938e-05
Irf8	1.37	3.094e-14		Rnf125	-0.5177	1.984e-05
Mpeg1	1.681	5.897e-14		Tnfaip3	-0.5855	3.403e-05
Ctsh	1.644	7.092e-14		P2rx7	-0.5005	6.951e-05
Tnfrsf13c	1.664	1.323e-13		Snora31	-0.5712	9.854e-05
Il1b	1.286	1.659e-13		Klhl6	-0.613	0.0001219
S100a4	1.274	1.755e-13		4932438A13Rik	-0.5395	0.0001245
Anxa2	1.476	2.426e-13		Fkbp5	-0.6026	0.000662
Icosl	1.856	3.447e-13		Klhdc2	-0.5366	0.0006945
Siglecg	1.653	1.219e-12		Pde4d	-0.5291	0.00118
Dok3	1.348	3.13e-12		Per1	-0.5691	0.001186
Il18rap	1.593	6.336e-12		Nars2	-0.8011	0.004997
Cd180	1.816	7.276e-12		Ass1	-1.152	0.005658
Plcg2	1.649	7.333e-12		Ramp3	-0.6905	0.006028
Klrd1	1.218	1.017e-11
Fcrl1	1.613	1.187e-11
Myo1f	1.495	1.281e-11
Rprl3	3.263	1.352e-11
Cxcr5	1.375	2.871e-11
Slfn4	1.472	5.336e-11
Ncf1	1.226	5.784e-11
Blk	1.473	7.42e-11
Ms4a1	1.555	1.32e-10
Ccr6	2.126	1.517e-10
Napsa	1.234	1.955e-10
Cd72	1.168	2.095e-10
Cybb	1.519	3.447e-10
Ciita	2.05	3.629e-10
Csf3r	1.396	4.321e-10
Serpinb1a	1.937	5.106e-10
Lyn	1.345	5.476e-10
Klra3	2.091	6.469e-10
Rps27	1.084	6.789e-10
Klrc1	1.801	6.936e-10
Fgl2	1.581	7.551e-10
Lyz2	2.11	8.261e-10
Tyrobp	1.734	9.29e-10
Chst3	1.769	1.109e-09
Lst1	1.564	2.071e-09
Fcgr2b	1.899	2.416e-09
Rn45s	1.079	2.673e-09
Mef2c	2.002	3.286e-09
1300014I06Rik	2.491	3.535e-09
S100a6	1.337	3.713e-09
B3gnt5	1.476	3.734e-09
Clec7a	1.803	4.694e-09
Plbd1	1.781	5.408e-09
Ifitm3	1.519	6.095e-09
Klrk1	1.65	6.503e-09
Anxa1	1.191	1.218e-08
Lilrb3	1.358	1.249e-08
Nkg7	1.619	1.527e-08
Myo1c	1.3	1.873e-08
March1	1.794	2.123e-08
Klra7	1.709	2.33e-08
Cd24a	1.186	2.552e-08
Ms4a4c	0.9971	2.623e-08
Hhex	1.883	2.951e-08
Neurl3	0.7427	3.237e-08
Klri1	1.592	3.43e-08
H2-Oa	1.428	3.596e-08
Lars2	1.032	4.38e-08
Lat2	1.584	6.025e-08
Ly86	1.444	6.139e-08
Klrb1c	2.019	6.258e-08
Cd40	2.051	7.124e-08
Pik3ap1	1.773	7.184e-08
Rnase6	1.657	8.404e-08
Ccl6	1.138	1.004e-07
Ncf2	1.523	1.042e-07
Cyp4f18	1.694	1.043e-07
Il4i1	2.007	1.415e-07
Kmo	2.042	1.65e-07
Trim7	2.042	1.651e-07
Chsy1	1.329	1.944e-07
Blnk	1.469	2.21e-07
Plac8	0.9579	2.368e-07
Lrrk2	2.136	2.454e-07
AW112010	0.8022	2.934e-07
Itgam	1.181	3.118e-07
Lilrb4	1.308	3.579e-07
Sfpi1	1.352	4.259e-07
Mir199a-1	2.031	4.334e-07
Klri2	1.739	4.582e-07
Irf5	1.419	5.821e-07
Bcl11a	1.734	6.478e-07
Fn1	1.746	6.734e-07
5031414D18Rik	1.834	6.767e-07
Apoe	0.8701	6.992e-07
Gcnt1	1.943	7.215e-07
Srpk3	1.943	7.215e-07
Klre1	1.615	7.435e-07
Lgals1	0.8033	7.887e-07
S100a11	0.7934	8.217e-07
A430084P05Rik	2.326	8.45e-07
Gzmb	1.621	8.494e-07
Rasgrp3	1.74	9.326e-07
Rmrp	1.847	1.179e-06
Eomes	1.409	1.263e-06
Wdfy4	1.441	1.385e-06
Gm5150	2.156	1.403e-06
Ffar1	2.468	1.539e-06
BC013712	1.46	1.581e-06
Foxp3	1.195	1.695e-06
Myadm	1.444	1.715e-06
Alox5ap	1.073	1.748e-06
Ebf1	1.74	1.769e-06
Prr13	0.6034	1.945e-06
Samd3	1.575	2.017e-06
Klrc3	2.069	2.247e-06
Pld4	1.384	2.254e-06
Lyz1	1.84	2.257e-06
Ly6e	0.7294	2.576e-06
Gzma	1.72	2.725e-06
Cd83	1.468	2.828e-06
Hip1r	0.989	2.914e-06
Mmp9	1.371	2.996e-06
Klrb1a	1.664	3.037e-06
Btk	1.451	3.12e-06
S1pr5	1.698	3.263e-06
I830012O16Rik	1.919	3.305e-06
Cd300lb	1.919	3.305e-06
Ccl5	1.545	3.461e-06
Klrc2	1.626	3.712e-06
Plekho1	1.063	4.002e-06
Ccr5	1.717	4.593e-06
Rhob	0.6558	4.638e-06
Sdc4	1.832	4.809e-06
Vpreb3	1.693	6.366e-06
Arl4d	1.543	6.441e-06
Tnfrsf13b	1.018	6.715e-06
Ccl3	1.78	6.936e-06
Sepx1	0.8154	7.6e-06
Pla2g7	1.213	7.938e-06
Capg	0.7991	8.469e-06
Ahnak	0.9179	8.849e-06
H2-DMa	1.117	9.828e-06
Crisp3	3.988	9.987e-06
Stap1	0.7508	1.068e-05
Cd8a	1.023	1.157e-05
Pira1	1.822	1.195e-05
Lgals3	1.512	1.223e-05
Haao	1.523	1.434e-05
Ly6d	1.23	1.553e-05
Cst3	0.7354	1.775e-05
Cd300lh	2.384	1.865e-05
Arrdc3	0.7679	1.979e-05
Ifitm2	0.8825	2.119e-05
Mir677	5.658	2.406e-05
Tlr9	1.55	2.922e-05
Tbx21	1.43	2.983e-05
Sirpa	1.46	3.03e-05
Fgr	1.433	3.301e-05
4931429I11Rik	2.328	3.507e-05
Spry2	1.809	3.609e-05
Lilra6	1.589	3.718e-05
BC028528	1.601	3.999e-05
Snx9	1.333	4.474e-05
Aldh2	0.7025	4.496e-05
Snn	0.8461	4.71e-05
Emilin2	1.417	4.753e-05
Ccdc50	0.9049	4.804e-05
Ceacam1	1.551	4.883e-05
Zfp608	1.881	4.885e-05
Hp	0.9779	5.365e-05
Oas1a	1.402	5.407e-05
H2-Ab1	1.854	5.482e-05
Lyl1	1.395	5.622e-05
Klrb1f	1.373	5.893e-05
Snx8	1.46	5.933e-05
H2-DMb2	1.851	6.009e-05
H2-Aa	1.856	6.294e-05
Ngp	0.9153	6.351e-05
Cd79a	1.751	6.863e-05
Plp2	0.5086	7.121e-05
Pou2af1	0.9788	7.413e-05
Fes	1.354	7.639e-05
Ptafr	1.837	8.111e-05
Fcgr3	1.215	8.471e-05
Ifit3	1.355	8.544e-05
Ctsw	0.6423	8.755e-05
Nfam1	1.268	9.012e-05
Mgst1	1.495	9.617e-05
Iigp1	0.663	9.79e-05
Setbp1	2.115	9.986e-05
C3	1.758	0.0001104
Il2rb	0.9742	0.0001173
H2-Ea-ps	1.735	0.0001215
Rnf130	0.6529	0.0001296
Atp1a3	1.52	0.0001332
Tgfbi	1.184	0.0001386
Sytl3	1.36	0.0001419
Faim3	1.663	0.0001425
Cd74	1.823	0.000144
2010001M09Rik	0.9715	0.0001444
H2-Eb1	1.715	0.0001479
Cma1	1.607	0.0001605
Zfp318	0.6961	0.0001677
Marcks	1.337	0.0001687
Cerk	0.8938	0.0001692
Csf1r	1.479	0.0001698
Cd79b	1.705	0.0001706
Cxxc5	1.393	0.0001715
Zeb2	1.541	0.0001759
Oasl1	1.168	0.0001883
Dennd5b	1.396	0.0001895
Fam111a	0.501	0.0001999
Prr5	1.365	0.0002094
Ifi44	1.212	0.0002106
Cacna1i	2.146	0.0002217
Cobll1	1.567	0.0002474
Gad1	1.929	0.0002521
Cmtm7	0.6918	0.0002525
Arsb	1.162	0.0002529
Trp53i11	0.5737	0.0002562
Itgax	1.369	0.0002586
Beta-s	0.6429	0.0002617
Il12a	1.779	0.0002792
Cd55	0.6003	0.000285
Casp1	1.21	0.0002947
Pygl	1.272	0.0003003
Mcpt1	2.413	0.0003059
Myo1e	1.113	0.0003138
Ifi30	1.137	0.0003282
Tm6sf1	1.028	0.0003366
Kctd12	1.081	0.0003541
B3gnt8	1.696	0.0003663
Adamts14	1.06	0.0003775
Pglyrp1	0.8299	0.000396
Cybasc3	0.6312	0.0003967
Itln1	2.079	0.0004051
Hvcn1	0.679	0.0004077
Id3	0.6498	0.0004157
Bcar3	1.248	0.0004366
Snora43	1.871	0.000444
Hck	1.23	0.0004458
Il12rb2	1.54	0.0004703
Retnlg	0.7388	0.0004737
1810033B17Rik	1.424	0.0004853
Notch2	0.5514	0.0004986
Tifab	1.645	0.0005656
Grn	0.9448	0.0005673
Atp6v0a1	1.285	0.0005744
Slc2a6	1.765	0.0005843
Arap3	1.485	0.0005846
Rab30	1.485	0.0005846
Rpph1	2.331	0.0005849
Alcam	1.555	0.0005914
Ell3	1.555	0.0005914
Slamf7	1.261	0.0005996
Pira2	1.344	0.0006096
Car2	0.6105	0.0006232
Klra9	2.537	0.0006474
Ptprj	1.218	0.0007215
Rgl1	2.01	0.0007344
Scpep1	0.6569	0.0007504
Casp4	1.282	0.0007533
Slpi	1.134	0.0007585
Gm10872	1.81	0.0007742
Trex1	0.5801	0.0007807
Slc9a7	1.168	0.0008327
Dennd4a	0.7001	0.0008354
Pou2f2	0.8502	0.0008497
H28	1.161	0.000851
Trf	1.311	0.0008632
Xcl1	1.28	0.0008746
Rasgef1b	1.593	0.0009824
Clic4	0.5819	0.001
Prf1	0.5104	0.00101
Fcamr	1.866	0.001016
Xdh	0.9563	0.001024
Itga2	1.31	0.00103
Gm15987	1.31	0.00103
Cd38	0.8975	0.001089
Apobr	0.9996	0.001131
Cd8b1	0.6938	0.00114
H2-Ob	0.6434	0.001148
Gga2	0.9751	0.001178
Lrrk1	1.523	0.001185
Cxcr3	1.129	0.001188
St3gal6	0.608	0.001254
Kynu	1.747	0.001337
Ctla2b	1.399	0.001368
Oas3	0.7197	0.001421
C5ar1	1.244	0.001436
Ifi27l2a	0.5677	0.001454
Fam43a	1.46	0.001471
Apobec1	0.8195	0.001482
Anxa4	1.539	0.00151
Tpd52	0.5252	0.001532
Fgd2	1.082	0.001596
Gcnt2	1.142	0.001602
Rap1gap2	1.193	0.001647
Cxcr2	0.5629	0.001685
Mcam	1.646	0.00169
Ctsz	0.5207	0.001692
Tnf	0.6558	0.001725
Hdac9	1.796	0.001781
Cmpk2	0.9882	0.001885
Sh3bp2	0.8963	0.001894
Pira11	1.084	0.001915
Marcksl1	1.012	0.001967
Tnfaip2	1.093	0.001983
Ly6a	1.167	0.002061
Pltp	1.559	0.00207
A430033K04Rik	0.5218	0.002233
Tcf4	1.161	0.002234
Slc15a3	1.68	0.00229
Olfm1	1.859	0.002349
Klra10	1.859	0.002349
Clec4a3	1.859	0.002349
Rnf144a	1.005	0.002355
Fam129a	0.9572	0.00241
Dcxr	1.483	0.002493
Oas2	0.8022	0.002509
Stx11	1.227	0.002608
Il10ra	0.5381	0.002804
Cpa3	1.306	0.002827
Aoah	1.582	0.002836
Rab31	1.167	0.002851
Bhlhe40	1.114	0.002901
Gp49a	0.9956	0.002908
Irak3	0.9152	0.002984
Pkig	0.9294	0.00302
Mtus1	1.129	0.003026
Ublcp1	0.5578	0.003029
Gm5483	1.417	0.003064
Ndrg1	0.5487	0.003127
Sirpb1a	1.306	0.003156
Rfx5	0.5029	0.003178
Rassf4	1.146	0.003191
Cnr2	0.6347	0.003268
Ehd4	0.9693	0.003413
Bcl6	0.6789	0.003507
Clec4d	1.12	0.003623
Cd244	1.12	0.003623
Clec12a	1.611	0.003881
Mcpt8	1.611	0.003881
Hepacam2	1.611	0.003881
Itgae	1.425	0.004011
Mapk12	1.129	0.004049
Pdgfb	1.778	0.004136
Klra13-ps	1.778	0.004136
Cx3cr1	1.778	0.004137
Cecr2	1.778	0.004137
Tifa	1.778	0.004138
Rpl31-ps12	1.04	0.004229
Mcoln2	0.9623	0.004234
Nrarp	1.119	0.004323
Amica1	0.7403	0.004415
Ifit1	0.8295	0.004418
Unc119	0.7712	0.004499
Ccl9	1.215	0.004645
Sulf2	1.361	0.004669
Fam100b	2.221	0.004738
Il2ra	0.7263	0.005001
Rsad2	1.646	0.005298
Pilrb1	1.646	0.005298
Gem	1.304	0.005377
BC064078	0.6872	0.005382
Gm8369	0.6779	0.00546
Gas7	1.434	0.005567
Hba-a1	0.5573	0.005771
Insl6	0.6793	0.005808
Pmaip1	1.253	0.00595
Runx2	1.253	0.006017
Osbpl3	1.253	0.006237
Slc25a24	0.5348	0.006383
Mmp8	1.05	0.006704
Gda	1.14	0.006837
Ccr1	0.9385	0.007103
Plxnb2	1.692	0.007204
Irf4	0.8215	0.007379
Slc40a1	1.027	0.007427
Ifitm6	1.027	0.007427
Serpina3g	1.062	0.007449
Bmf	1.446	0.007736
Dynlt3	0.5581	0.008099
S100a9	1.216	0.008169
Entpd1	1.006	0.00819
Nedd4	0.902	0.00819
Dennd3	0.9169	0.0082
Hk3	1.248	0.008242
Il1f9	0.794	0.008276
Ogfrl1	1.248	0.008401
Rhoq	0.8224	0.008711
Calhm2	0.8444	0.008846
Naaa	0.7139	0.008854
Bend5	1.129	0.008887
Plekhg3	1.565	0.008984
Scn4a	1.565	0.008984
Ifi205	2.097	0.009031
Hes1	2.097	0.009031
Dhx58	0.6037	0.009535
Nfe2	1.094	0.009544
Litaf	0.967	0.009836
Gng2	0.5299	0.009912

## Sheet: Tn water6w vs Tn water2w
mRNA	log2 Ratio	pValue		mRNA	log2 Ratio	pValue
Vcam1	2.362	1.149e-09		Clca1	-5.006	1.544e-51
Ngp	1.375	1.861e-08		Lypd8	-4.021	5.725e-40
Ltf	1.405	2.673e-07		Krt8	-4.188	5.809e-33
Gm28778	7.046	2.762e-07		Fcgbp	-5.596	3.046e-29
Abca4	7.544	1.689e-06		Pigr	-3.183	4.368e-29
Stip1	0.5427	3.18e-06		Zg16	-3.854	7.005e-22
C1qb	2.198	2.153e-05		Krt19	-3.678	5.578e-19
Col14a1	2.795	3.834e-05		Ckmt1	-3.489	1.043e-18
Mrc1	1.721	3.959e-05		Dmbt1	-3.354	2.077e-18
AC133103.7	6.278	4.458e-05		Muc3	-5.206	2.448e-18
Hsph1	0.7541	4.778e-05		Cyp2c55	-5.576	1.295e-17
Axl	1.454	5.433e-05		Slc6a14	-4.301	3.298e-17
Lilra5	2.711	8.295e-05		Tspan1	-4.029	3.887e-17
C1qa	2.197	8.582e-05		Muc13	-3.218	3.539e-16
Hba-a1	0.7484	9.806e-05		Gpa33	-5.009	6.811e-16
Ighv1-74	3.989	0.0001153		Muc2	-5.101	1.402e-15
Hba-a2	0.6261	0.0001399		Oit1	-4.236	6.373e-14
Ugt1a2	6.069	0.0001679		Slc26a3	-3.501	2.125e-13
Hbb-bt	0.8552	0.0002015		Lpo	-4.169	2.47e-13
Chil3	1.368	0.0002218		Cdhr2	-5.003	8.117e-13
Hbb-bs	0.5955	0.0002476		Myo15b	-4.165	9.794e-13
Cd5l	3.008	0.0002647		Hmgcs2	-3.384	2.536e-12
Itgad	1.426	0.0003093		Hnf4a	-3.568	4.357e-12
Hmox1	1.038	0.0003385		Hao2	-3.925	5.777e-12
Trav6n-5	7.005	0.0003851		Sprr2a2	-4.031	9.488e-12
Pgk1-rs7	6.935	0.0004319		Pof1b	-4.916	1.877e-11
Sema6d	1.933	0.0005497		Reg4	-5.359	2.565e-11
Camp	1.159	0.0007093		Esrp1	-5.324	4.629e-11
Lcn2	0.8822	0.0007257		Cldn7	-3.755	8.751e-11
C1qc	1.667	0.0007905		Ugt2b34	-4.274	1.067e-10
Cadm3	2.19	0.001173		Gsdmc2	-3.676	1.221e-10
Gm7334	6.616	0.001201		Agr2	-3.139	2.805e-10
Adamts2	3.031	0.001225		Aqp4	-4.714	2.879e-10
Igkv3-2	0.9969	0.001629		Hsd11b2	-5.668	2.954e-10
Cd68	0.8483	0.001764		Elf3	-3.566	5.74e-10
C6	1.941	0.001955		Krt20	-4.059	7.523e-10
Paqr9	1.451	0.001984		Mep1a	-4.342	7.717e-10
Ccr3	1.34	0.002108		Gas6	-3.838	8.319e-10
Unc5a	3.47	0.002167		Tmprss2	-3.66	1.286e-09
1810011H11Rik	2.061	0.002524		Tmem45b	-4.528	1.686e-09
Dmpk	2.061	0.002527		B4galnt2	-3.866	1.697e-09
Adap2	2.432	0.002684		Aoc1	-4.662	3.311e-09
Trf	0.7667	0.002742		Myh14	-3.773	3.673e-09
Aff2	3.327	0.002849		Slc44a4	-3.845	3.721e-09
Cd8a	0.9336	0.002887		Dsg2	-3.501	6.341e-09
Fcgr1	1.726	0.003086		Akr1c14	-4.945	6.56e-09
Kcnj10	1.897	0.003578		Pck1	-3.553	6.921e-09
Tgm2	1.076	0.00374		Atp8b1	-4.359	1.169e-08
Trav12d-3	5.844	0.003777		Wfdc2	-4.376	1.227e-08
Rab38	2.573	0.004176		Sycn	-3.078	1.273e-08
Postn	2.417	0.004181		Sectm1b	-4.431	1.324e-08
Gpr68	0.5696	0.005059		Cdhr5	-3.425	1.355e-08
Xlr3b	1.233	0.005353		Tff3	-3.445	1.741e-08
Ifitm6	1.083	0.005858		Thbs4	-3.754	1.905e-08
Adam23	1.129	0.005984		Mgat4c	-3.647	2.264e-08
Ly6g	1.209	0.006077		Cftr	-5.103	2.322e-08
Cxcr4	0.6752	0.00723		Cldn3	-3.795	2.636e-08
Zfyve9	1.218	0.007368		Sema4g	-2.844	2.844e-08
Gdf9	2.591	0.007549		Clca3b	-5.199	2.925e-08
Arrdc4	0.5922	0.00756		Vil1	-2.872	3.005e-08
Gm20695	5.392	0.007918		Slc9a2	-4.449	3.042e-08
Gm2007	5.392	0.007925		Atp12a	-4.94	3.138e-08
Gm11007	5.392	0.007928		Mettl7b	-5.572	3.569e-08
Gad1	1.686	0.008001		Prss32	-3.522	6.286e-08
Adamdec1	1.587	0.008221		Adgrg7	-2.993	6.967e-08
Fcgr4	0.8035	0.008744		Fat1	-3.867	1.209e-07
Wisp1	2.356	0.009287		Car4	-3.179	1.46e-07
Igkv6-32	0.7474	0.009316		1810065E05Rik	-3.857	1.527e-07
Rhd	1.213	0.009817		Misp	-3.48	1.579e-07
				B4galnt3	-6.871	2.273e-07
				B3galt5	-2.61	2.442e-07
				Tgm3	-2.758	2.747e-07
				Slc5a1	-4.089	3.653e-07
				Serinc2	-4.992	3.687e-07
				Sult1b1	-4.401	3.949e-07
				Clmn	-3.707	4.068e-07
				Sult1d1	-3.514	4.448e-07
				Akr1c19	-6.632	4.454e-07
				Mal2	-3.906	4.775e-07
				Guca2a	-3.135	5.267e-07
				Atp10b	-3.745	5.977e-07
				Slc5a8	-3.568	6.881e-07
				2610528A11Rik	-3.413	7.363e-07
				Cdx1	-3.57	7.492e-07
				Gucy2c	-3.444	8.193e-07
				Pmp22	-3.463	8.472e-07
				Frk	-4.897	8.703e-07
				Ano1	-3.432	9.909e-07
				Acsm3	-3.087	1.064e-06
				Fbp2	-4.833	1.094e-06
				Selenbp1	-1.612	1.404e-06
				Ppp1r1b	-3.051	1.426e-06
				Ces2e	-4.835	1.443e-06
				Epcam	-1.803	1.452e-06
				Clec2h	-3.337	1.822e-06
				Tmem30b	-3.524	1.839e-06
				Mep1b	-4.765	1.948e-06
				Slc6a8	-2.808	2.407e-06
				Gsdmc3	-3.288	2.695e-06
				Eps8l3	-3.002	2.736e-06
				Fermt1	-4.238	2.761e-06
				Spdef	-4.672	2.91e-06
				Myo7b	-3.24	2.995e-06
				Sox9	-6.801	3.115e-06
				Sema3c	-6.802	3.12e-06
				Nr5a2	-4.727	3.365e-06
				Ush1c	-4.235	3.528e-06
				Shroom3	-3.458	3.922e-06
				Abat	-2.975	4.015e-06
				Sprr2a3	-3.452	4.044e-06
				Fut9	-6.966	4.074e-06
				Gstm2	-3.741	4.127e-06
				Nov	-3.897	4.367e-06
				Cyp2c68	-6.642	4.62e-06
				Sgsm3	-3.622	4.665e-06
				Dsp	-2.512	4.753e-06
				Cdh1	-1.801	5.03e-06
				Itm2a	-0.6617	5.03e-06
				Sult1a1	-2.344	5.416e-06
				Creb3l1	-3.626	6.037e-06
				Cldn8	-4.672	6.439e-06
				Myo1a	-2.17	7.072e-06
				Gcnt3	-3.663	7.104e-06
				Slc2a13	-6.747	7.113e-06
				Serpinb5	-4.539	7.38e-06
				Gsdmc4	-2.812	7.398e-06
				5330417C22Rik	-3.361	7.423e-06
				Heph	-3.144	7.778e-06
				Cdx2	-4.915	8.54e-06
				Nlrp6	-3.281	8.892e-06
				Fam83e	-2.689	9.12e-06
				Aqp8	-3.585	9.915e-06
				Fa2h	-4.504	1.044e-05
				Gipc2	-3.122	1.116e-05
				Itgb4	-3.226	1.163e-05
				Pm20d1	-4.166	1.349e-05
				Prr15l	-3.709	1.422e-05
				Saa1	-2.622	1.423e-05
				Perp	-3.226	1.442e-05
				Ceacam20	-3.595	1.443e-05
				Cyp2d34	-3.168	1.649e-05
				Sval1	-3.306	1.686e-05
				Tfcp2l1	-2.512	1.7e-05
				Ehf	-2.585	2.168e-05
				Mptx2	-6.563	2.249e-05
				Fer1l6	-4.775	2.258e-05
				Trav6d-3	-7.471	2.37e-05
				Tm4sf20	-2.891	2.411e-05
				Lurap1l	-4.549	2.532e-05
				Krt18	-2.709	2.848e-05
				Slc13a2	-3.252	3.101e-05
				Spink3	-4.666	3.158e-05
				Kif21a	-3.837	3.254e-05
				Hoxb13	-2.973	4.217e-05
				Parm1	-2.396	4.35e-05
				Spint1	-2.354	4.465e-05
				Pvrl2	-3.405	4.729e-05
				Ern2	-3.29	4.767e-05
				C77080	-2.602	5.166e-05
				Duox2	-3.591	5.935e-05
				Mecom	-2.903	6.524e-05
				Hbegf	-2.542	6.609e-05
				Areg	-3.138	6.648e-05
				Tmem54	-3.643	7.072e-05
				Pde3a	-2.902	7.128e-05
				Aldob	-3.87	7.298e-05
				Il17rc	-3.204	8.363e-05
				Gprc5a	-3.101	8.795e-05
				Spink4	-3.551	9.929e-05
				Fhl1	-2.747	0.0001051
				Pde9a	-2.945	0.0001092
				Cldn23	-3.603	0.0001102
				Ces2a	-3.199	0.0001272
				Myo5b	-2.595	0.0001311
				Clrn3	-3.149	0.0001416
				5730559C18Rik	-3.938	0.0001459
				Vdr	-2.058	0.0001577
				Mptx1	-3.487	0.0001611
				Fabp2	-3.218	0.0001656
				Erbb2	-2.747	0.0001693
				Ifi27l2b	-3.574	0.0001697
				Trpv3	-3.518	0.000182
				Fgfr2	-4.367	0.0002058
				Pllp	-2.986	0.0002059
				Gm20458	-6.565	0.0002082
				Baiap2l1	-2.816	0.000228
				1810011O10Rik	-2.385	0.0002365
				Slc4a4	-2.131	0.0002585
				Entpd8	-2.915	0.0002862
				Eps8l2	-2.246	0.0003207
				Mnd1	-1.608	0.0003267
				Gpx2	-2.186	0.0003312
				Epb4.1l4b	-2.132	0.0003558
				Lgals4	-0.68	0.0003952
				Rasef	-3.33	0.0004214
				Phgr1	-2.555	0.0004369
				Galnt5	-3.952	0.000448
				Cachd1	-2.821	0.000487
				Ocln	-3.054	0.0004989
				Papss2	-1.649	0.0005337
				Mgat3	-2.856	0.0006294
				Lgr4	-1.849	0.0006439
				Gm26965	-2.36	0.0006472
				Fut2	-3.489	0.0006713
				Cyb561	-3.359	0.0006898
				Arhgef28	-2.567	0.0008336
				Plce1	-1.386	0.000886
				1700027J19Rik	-3.312	0.001056
				Satb2	-1.844	0.001188
				Gm20662	-2.072	0.001193
				Mlph	-1.826	0.001283
				Hsd17b2	-2.267	0.001292
				Muc4	-2.079	0.001328
				Maoa	-1.034	0.001352
				Slc10a5	-3.192	0.001364
				Acer1	-2.22	0.00141
				Pvrl3	-2.203	0.001606
				Adgrg2	-6.003	0.001844
				Car1	-0.7517	0.001879
				Tmem171	-2.766	0.002053
				Kcnq1	-3.615	0.002261
				Srgap1	-2.855	0.002274
				Nxpe5	-1.72	0.002281
				Atp2c2	-2.287	0.002294
				Hgfac	-2.02	0.002353
				Dsc2	-2.076	0.00258
				Dpep1	-2.841	0.002636
				Ccl28	-1.676	0.00267
				Scin	-1.319	0.002782
				Foxa1	-3.521	0.00286
				Ptprf	-0.8376	0.003029
				Sel1l3	-1.748	0.003287
				Pls1	-1.597	0.003362
				Rasd1	-2.274	0.003452
				Cdh17	-1.522	0.003655
				Cxadr	-1.318	0.003773
				Rab25	-1.693	0.003888
				Tspan8	-1.4	0.0039
				Fam83h	-1.694	0.004021
				Sh3d21	-1.822	0.004129
				Klk1	-1.261	0.004343
				Cdcp1	-1.857	0.004864
				Sox4	-0.6734	0.004933
				Igkv4-81	-2.366	0.004941
				Naip1	-1.379	0.005495
				Nrbp2	-1.725	0.005604
				Tmem236	-1.777	0.005765
				Cystm1	-1.614	0.006287
				Klf5	-1.602	0.00637
				Bcl2l14	-2.207	0.007419
				Ighv8-2	-1.988	0.007501
				Chmp4c	-1.469	0.007943
				Lipg	-2.053	0.007967
				Ces2c	-1.573	0.00887
				Prss8	-2.422	0.009556

## Sheet: Tn D6w vs Tn D2w
mRNA	log2 Ratio	pValue		mRNA	log2 Ratio	pValue
Hspa1b	3.213	8.041e-26		Abca4	-8.254	2.399e-06
Hsph1	1.12	5.964e-11		Igkv14-126	-2.25	1.796e-05
Hspa1a	2.808	2.147e-08		Igj	-1.207	6.097e-05
Hsp90aa1	0.8379	1.081e-06		Ighv11-2	-2.293	0.0001554
Dnajb1	1.002	3.992e-06		Lars2	-0.7471	0.0001887
P2ry10	0.7073	2.508e-05		Rhobtb3	-6.225	0.0002274
Dnaja1	0.8428	5.495e-05		Igkc	-1.213	0.0002777
Stip1	0.6548	0.0001135		Rn18s-rs5	-0.8955	0.0005185
Gm9797	2.372	0.0001614		Inpp5j	-3.924	0.0006973
Vps37b	0.6306	0.0002314		Ighv2-9	-1.553	0.0008529
Adnp	0.8641	0.0002878		Igkv1-110	-1.275	0.001056
Ccdc117	0.7053	0.0006512		Crispld2	-2.33	0.001248
Gm20481	3.53	0.0008085		Iglv1	-1.399	0.00136
Kif1b	0.5402	0.001041		Ighm	-1.11	0.001361
Rnf125	0.7411	0.001491		Igkv10-96	-1.232	0.001366
Cacybp	0.6316	0.00158		Me3	-5.655	0.00161
Pde4d	0.6789	0.002404		Igkv1-117	-1.192	0.001628
Chordc1	0.5321	0.003554		Gp1bb	-3.489	0.001727
Pah	5.781	0.004702		Igkv1-88	-1.813	0.001876
Gm26920	1.747	0.006078		Ighv4-1	-1.522	0.001987
Gm7334	1.67	0.006582		Alox15	-2.074	0.002108
Gm14288	1.23	0.007776		Ighv2-2	-1.522	0.002158
Hspa8	0.5408	0.008649		Igkv8-30	-1.427	0.002161
				Retnlg	-1.437	0.002162
				Igkv8-27	-1.813	0.002274
				Ccr3	-1.953	0.002733
				Igkv4-53	-1.66	0.002751
				Igkv12-44	-1.422	0.002871
				Igkv1-135	-1.179	0.002934
				Gm37240	-2.29	0.003014
				Ighv2-6-8	-2.054	0.003124
				Iglc1	-1.216	0.003254
				Igkv8-24	-1.288	0.003276
				3425401B19Rik	-2.787	0.003455
				Igkv7-33	-2.284	0.003522
				Reps2	-2.425	0.003729
				Stab1	-2.484	0.004032
				Car1	-1.862	0.004037
				Igkv4-68	-1.559	0.004279
				Ighv7-3	-1.645	0.004353
				Igkv8-21	-1.722	0.004497
				Prss23	-2.147	0.004557
				Igkv14-111	-1.287	0.005005
				Ighv5-4	-1.726	0.005072
				Iglv2	-1.284	0.005244
				Hbb-bs	-1.654	0.005282
				Ighv1-47	-3.24	0.005351
				Hnf4a	-2.712	0.005417
				Serpine2	-2.153	0.005434
				Iglc2	-1.12	0.005527
				Asprv1	-1.506	0.005624
				Adm	-2.444	0.005707
				Il1f9	-1.368	0.005984
				Gm21985	-1.509	0.006047
				Ccl6	-1.226	0.006088
				Mkx	-3.666	0.006258
				Igkv4-70	-1.34	0.006416
				Zfand4	-2.071	0.006486
				Ighv7-4	-2.332	0.006687
				Gm21887	-1.873	0.006787
				Mmp8	-1.247	0.007422
				Igkv5-43	-1.247	0.007477
				Igkv8-16	-1.889	0.007559
				Igkv4-59	-1.068	0.007839
				Ighv3-6	-1.327	0.008089
				Hpn	-2.342	0.00817
				Hba-a1	-1.569	0.008223
				Igkv4-73	-2.499	0.008691
				Stfa2l1	-1.625	0.008925
				Smo	-2.175	0.009014
				Smco3	-2.276	0.009203
				Ccr1	-1.28	0.009233
				Steap4	-1.357	0.009375
				Igkv5-48	-1.576	0.009681

## Sheet: Tn M6w vs Tn M2w
mRNA	log2 Ratio	pValue		mRNA	log2 Ratio	pValue
Ngp	2.983	6.946e-103		Neb	-2.004	5.92e-52
Ltf	3.114	7.863e-86		Matn4	-5.692	2.505e-10
Camp	3.037	1.13e-32		Ighg1	-1.514	3.08e-10
Lyz2	1.955	1.675e-16		Gm20498	-8.776	9.962e-10
Fn1	1.965	1.137e-15		Gm21985	-4.29	7.069e-07
Lrp1	2.245	4.888e-14		Gm4724	-3.264	6.796e-05
Chil3	2.534	5.14e-14		Itm2a	-0.5189	7.922e-05
Arhgef37	3.001	1.794e-13		Trav15d-1-dv6d-1	-4.215	8.384e-05
Ahnak	0.7549	2.025e-13		Hist2h2aa1	-7.097	0.0002592
Cybb	1.5	2.545e-13		Il17rd	-5.244	0.0003748
Cd177	1.568	6.953e-12		Gm10116	-6.542	0.000769
Ly6c2	1.293	9.539e-11		mt-Nd6	-0.593	0.0009174
Itgam	0.9696	6.589e-10		Cap2	-1.556	0.001159
Csf1r	1.385	2.914e-09		Trav7d-2	-8.381	0.001502
F13a1	1.637	4.641e-09		Lrrc14b	-6.172	0.002308
Vcam1	2.469	6.275e-09		Gm26965	-6.638	0.002438
C1qc	2.878	9.632e-09		Gm10717	-6.163	0.002906
Sirpa	1.174	1.333e-08		Fam83d	-6.103	0.003401
Scd1	1.328	1.418e-08		Gm10146	-1.024	0.003578
Clec4a1	2.201	1.511e-08		Hesx1	-5.966	0.004602
C3	1.642	1.61e-08		Zfp536	-5.884	0.005318
Igsf6	1.331	1.948e-08		Sgsm3	-5.875	0.00551
S100a9	1.102	2.396e-08		Cacnb2	-5.8	0.006395
Anxa1	1.229	2.543e-08		Ugt1a1	-5.8	0.006401
Tnfrsf1b	0.5833	2.666e-08		Scin	-1.821	0.006551
Ifi202b	2.629	3.721e-08		Gm9493	-7.11	0.006955
Syk	1.138	3.984e-08		Gpat2	-1.457	0.007403
Prtn3	2.664	4.822e-08		Khdrbs2	-1.805	0.007434
Pld4	1.413	5.451e-08		Sox4	-0.5994	0.007866
Apoe	1.242	5.574e-08		Kitl	-2.321	0.00878
Il2rb	0.8826	6.447e-08		4933430I17Rik	-3.028	0.008801
Stom	1.627	7.862e-08		Gm17334	-3.038	0.009005
Lcn2	1.492	9.929e-08		Tmsb15b2	-2.573	0.009178
Icosl	1.25	1.032e-07		Igkv7-33	-1.576	0.009527
Mpeg1	1.189	1.181e-07
Ccl5	1.014	1.186e-07
Foxp3	1.121	1.364e-07
Cd19	1.335	1.826e-07
Lrrk1	1.277	1.92e-07
Mrc1	2.333	1.954e-07
Rasgrp3	1.659	1.996e-07
Zeb2	1.161	2.544e-07
Olfm4	1.961	3.787e-07
Adrbk2	1.553	3.961e-07
Hip1r	0.747	4.005e-07
Plcg2	1.228	4.389e-07
Ccr2	1.127	4.51e-07
Plbd1	1.366	4.551e-07
Irf8	1.12	5.238e-07
Tnfrsf21	2.029	5.951e-07
Ciita	1.429	6.265e-07
Myo1c	1.034	6.732e-07
S100a6	1.188	8.84e-07
Klrk1	1.084	9.669e-07
Gzma	0.8661	1.016e-06
Ifitm3	1.486	1.037e-06
Itgad	1.912	1.099e-06
Fgr	1.111	1.215e-06
Cd72	0.9986	1.238e-06
Fam129a	0.8903	1.296e-06
Sort1	1.343	1.35e-06
Rasgrp4	1.01	1.374e-06
Bank1	1.174	1.381e-06
Gm20425	1.701	1.452e-06
Plek	0.8811	1.568e-06
Pou2f2	0.6898	1.614e-06
S100a8	1.008	1.78e-06
Il2ra	1.126	2.138e-06
Cd74	1.117	2.565e-06
Unc93b1	1.082	2.606e-06
Clec12a	1.686	2.81e-06
C1qb	2.682	2.838e-06
Pirb	1.128	2.861e-06
Sgms2	1.297	3.065e-06
Tbx21	0.9874	3.114e-06
Hbb-bt	1.671	3.135e-06
Plin2	0.7757	3.144e-06
Marcks	0.8452	3.431e-06
Ncf1	0.9573	4.166e-06
Hmox1	1.378	4.946e-06
Alpk1	1.854	5.012e-06
Xdh	0.8182	5.273e-06
Rassf4	1.245	5.546e-06
Rhou	2.695	6.185e-06
S1pr5	1.124	6.964e-06
B3gnt5	0.6781	7.608e-06
Cfh	2.002	8.406e-06
Mefv	1.404	8.59e-06
Cd44	0.54	8.835e-06
Plcb1	3.501	9.072e-06
Arhgef10l	2.384	9.175e-06
Ceacam1	1.378	9.685e-06
Tifab	1.527	9.89e-06
Arsb	0.8288	1.083e-05
Ctsh	1.268	1.093e-05
Trf	1.57	1.149e-05
Clec4a3	1.899	1.177e-05
Hsp90ab1	0.5763	1.185e-05
Klre1	1.29	1.211e-05
Cd300ld	1.726	1.282e-05
Zyx	0.501	1.31e-05
Lgals3	1.322	1.391e-05
Atp2b4	0.7724	1.448e-05
H2-Eb1	1.186	1.491e-05
Anxa2	0.851	1.622e-05
Stard8	2.61	1.624e-05
Hsph1	0.7881	1.743e-05
Rhoq	0.9734	1.863e-05
Ifitm6	1.941	1.876e-05
Dennd4a	0.579	1.948e-05
Oasl2	1.697	1.999e-05
Hck	1.181	2.079e-05
Plekhg3	1.251	2.095e-05
Bmf	1.7	2.199e-05
C1qa	2.546	2.257e-05
Gm20671	10.46	2.734e-05
Fry	0.8953	2.892e-05
Cd24a	0.8813	3.077e-05
Capg	0.5621	3.147e-05
Fam129b	1.739	3.265e-05
Lrrk2	1.343	3.47e-05
Ptprj	1.012	3.569e-05
Mertk	2.958	3.62e-05
Ugt1a7c	1.281	3.638e-05
Lgals1	0.5314	3.649e-05
Cd93	1.314	3.674e-05
Ncr1	0.8428	3.811e-05
Stard9	1.307	3.877e-05
Oas3	0.5536	4.14e-05
Dapk2	1.686	4.209e-05
Gm14548	1.146	4.216e-05
Ptpro	2.128	4.365e-05
Card10	1.501	4.371e-05
Tpd52	0.5509	4.659e-05
Crip1	0.5561	4.661e-05
Irf5	1.171	4.84e-05
Myo1f	0.7619	5.542e-05
Cebpe	2.708	6.405e-05
Il13ra1	1.299	6.46e-05
Nfkb2	0.5079	6.474e-05
Tyrobp	0.9776	6.687e-05
Treml4	1.53	6.698e-05
Entpd1	0.9623	6.728e-05
Abcc3	2.242	6.933e-05
Mki67	0.5585	7.034e-05
Tnfaip2	0.9328	7.13e-05
H2-Aa	1.034	7.489e-05
Dennd3	0.7624	7.49e-05
Ehd4	0.9009	7.491e-05
Arg2	1.179	7.567e-05
Cd22	1.296	7.788e-05
Ly6g	2.273	8.389e-05
Blk	1.053	8.484e-05
Ifi30	0.9257	8.585e-05
S100a4	1.193	9.028e-05
Zfyve9	1.947	9.036e-05
Oas1a	0.9458	9.425e-05
Nkg7	0.9359	9.511e-05
Lyn	0.9648	0.0001035
Fcer1g	0.9796	0.0001041
Slc2a6	1.269	0.000108
Ighd	1.323	0.0001085
Mmp9	0.7104	0.0001115
Mafb	2.751	0.0001119
Dok3	1	0.0001124
Myo7a	1.972	0.0001158
Lilrb4	0.9987	0.0001178
Pogk	0.5869	0.0001183
Csf3r	0.758	0.0001192
Adgre4	1.559	0.00012
Klri2	0.9071	0.000121
Fes	1.064	0.0001239
Arap3	0.9402	0.0001304
Aldh2	0.7224	0.0001309
Il10ra	0.6723	0.0001378
Ncf2	0.9624	0.0001379
Fcer2a	1.639	0.0001394
Steap4	0.8968	0.0001398
Pltp	1.604	0.0001425
Igkv8-19	1.398	0.0001459
Mcemp1	1.066	0.0001469
Arl4d	1.091	0.0001522
Stip1	0.5833	0.0001526
Kcnj10	2.784	0.0001538
Spi1	1.07	0.0001538
Fcrla	1.23	0.0001582
Lmo2	1.108	0.0001595
Cpd	0.9169	0.0001606
Il1rn	1.061	0.0001607
Il18rap	0.7672	0.0001624
Abca13	2.374	0.0001647
RP24-180F7.1	2.381	0.0001674
Vcan	2.452	0.0001676
Eomes	0.8379	0.0001729
Abca6	2.743	0.0001773
Hsp90aa1	0.6101	0.0001857
Fcnb	2.562	0.0001863
Gas7	1.218	0.0001887
H2-DMb2	1.084	0.0001915
6430548M08Rik	0.924	0.0001985
Ctsw	0.5954	0.0001992
Ybx3	0.887	0.0001993
Gatm	1.844	0.0002113
Plxnb2	1.553	0.0002123
Igkv6-15	0.8869	0.0002148
Grn	0.7859	0.0002196
Chst3	1.169	0.0002208
Myadm	0.9773	0.0002229
Plac8	1.12	0.0002262
Marcksl1	1.085	0.0002265
Spib	1.107	0.0002271
Adamts14	0.7863	0.0002324
Snx8	1.276	0.0002324
Hba-a1	1.505	0.0002346
Cerk	0.5766	0.0002546
Ehd1	0.6041	0.0002578
Ctsz	0.5805	0.0002609
Cyfip1	0.6511	0.0002664
Nfam1	0.8292	0.0002665
H2-DMa	0.747	0.0002841
Hba-a2	1.888	0.0002887
Hip1	1.054	0.0002913
Tgfbi	1.079	0.0002927
Itpripl2	1.248	0.0003226
Dennd2a	3.679	0.0003238
Bcl11a	1.241	0.0003301
Ltbr	1.676	0.0003303
Ace	1.54	0.0003317
Trem3	1.321	0.0003326
Igkv12-44	0.9812	0.000334
Cd79a	1.071	0.0003546
Lsm7	1.855	0.0003552
Hbb-bs	1.646	0.0003567
Icam1	0.6245	0.0003576
Zfp608	1.132	0.0003623
Plekho1	0.8986	0.0003696
Tgm2	1.594	0.0003799
Serpina3g	1.512	0.0003862
Siglech	1.495	0.0003893
Trem1	1.074	0.0003927
Ms4a4c	0.5154	0.0003993
Abca9	1.603	0.0004032
H2-Ab1	1.036	0.0004107
Trp53inp2	1.212	0.0004244
Siglecg	1.155	0.000445
Samd3	1.027	0.0004458
Lrrc32	2.937	0.0004527
Klra7	1.195	0.0004542
Trim7	1.458	0.0004571
Pou2af1	0.7966	0.0004745
Ikzf2	0.7291	0.0004764
Amotl2	2.07	0.0004802
Fcgr2b	1.139	0.000485
Swap70	0.9386	0.0004879
Siglece	0.938	0.0004896
Sdc3	0.758	0.0004914
Cd79b	1.056	0.0004921
B3gnt8	1.997	0.0004933
Cd68	1.134	0.0005258
Naip5	1.367	0.0005279
Slc15a3	1.107	0.0005318
Ifitm2	1.14	0.0005403
Gm9733	2.058	0.0005455
Igkv19-93	1.049	0.0005512
Rnf216	0.635	0.0005646
C5ar1	0.9961	0.0005684
Cx3cr1	1.317	0.0005778
Hhex	1.188	0.000581
Sowahc	1.213	0.0005856
Slfn4	0.6844	0.0005952
Endod1	0.7793	0.0005998
Cxcr2	0.7431	0.0006102
Nhsl2	1.148	0.0006264
Cd83	0.9348	0.0006348
Pygl	0.7729	0.0006432
Fosl2	0.6992	0.0006718
Ggta1	0.6264	0.0006808
Gda	0.7589	0.0006869
Ifi44	0.6622	0.0007057
Lin28a	2.329	0.0007063
Cd244	0.9189	0.0007153
Prr5l	1.159	0.0007248
Cr2	1.282	0.0007277
Itgax	1.05	0.0007282
Pid1	1.484	0.0007293
Pik3ap1	1.093	0.0007311
Srpk3	1.623	0.0007322
Hpse	1.441	0.0007326
Cd300lg	2.597	0.0007367
Rasgef1b	1.264	0.0007648
Nfe2	1.088	0.0007679
Fcgr3	0.9513	0.0007791
Cacna1i	1.633	0.0007807
Lpcat2	1.14	0.0007909
Cd8b1	0.66	0.000804
Myof	1.858	0.0008346
Vav2	0.6232	0.0008412
Cd163	1.962	0.0008415
Serpinb1a	1.203	0.000867
Ccr1	0.6643	0.0008721
Cxcr5	1.122	0.0008749
Chil1	1.045	0.0008899
Dgkg	2.115	0.0008932
Mtus1	0.7907	0.0009122
Adgre1	1.372	0.000924
Mxd1	0.5435	0.00094
Bhlhe40	0.9326	0.0009629
Lilra6	0.9839	0.001036
Spry2	1.319	0.001041
Klrc1	0.8042	0.00107
Fmnl2	1.655	0.001083
Gpr35	1.414	0.001086
Tnfrsf13c	1.254	0.001089
Ms4a1	0.8792	0.001108
Sema6a	2.601	0.00111
Snx9	0.7533	0.00113
Cd302	2.146	0.001149
Bcar3	0.9497	0.001158
Tmem26	2.115	0.00117
Rtn1	2.632	0.001182
Clec4e	1.156	0.001185
Csf2ra	1.017	0.001199
Pi16	0.8484	0.001243
Cd180	0.929	0.001254
Trim30b	0.859	0.001259
Mcam	1.127	0.001285
I830077J02Rik	1.193	0.00131
Itgb2l	2.696	0.001343
Itgb5	1.945	0.001423
Cxxc5	0.9464	0.001439
Pira2	0.958	0.001439
Scnn1a	1.547	0.001482
Cd300a	0.9875	0.001489
C6	2.55	0.001525
Alox5ap	0.8705	0.001536
Apobec1	0.669	0.00154
Fam43a	1.295	0.001556
Slc11a1	0.9462	0.001567
Cd8a	0.8869	0.001568
Bcl2a1a	2.352	0.001633
Arhgap23	1.541	0.001658
AI607873	1.49	0.001665
Trpm2	0.6564	0.001666
Kmo	1.291	0.00167
Rcn3	1.173	0.001671
Dock5	0.6876	0.001693
Mctp1	1.414	0.001698
Rap1gap2	0.7315	0.001702
Nav1	1.257	0.001711
Blnk	1.034	0.001748
Selenbp1	1.652	0.00175
Galnt3	2.675	0.001787
Met	1.994	0.00181
Igf1r	0.5095	0.001814
Ctla4	0.9992	0.001818
Tmcc2	2.309	0.001832
Tubb6	2.112	0.001839
Casp1	0.7648	0.00185
Mgam	0.9977	0.001902
Tppp3	1.772	0.001908
Ptgs1	1.615	0.001919
Klrb1a	1.076	0.001929
Rab32	0.7922	0.001954
Lat2	0.9996	0.002013
Gcnt2	0.7427	0.002024
Il4i1	1.426	0.002039
Acot7	0.7485	0.00204
Aoah	1.089	0.002043
Mmp19	2.445	0.00206
Ly6c1	0.8539	0.002078
Phactr3	1.643	0.002135
Fgd2	1.012	0.002233
Setbp1	1.055	0.002274
Rab31	0.847	0.002293
Adssl1	1.388	0.002297
Dstn	0.7995	0.002297
Faim3	0.8943	0.002326
Hk3	0.8653	0.002353
Wfdc17	1.661	0.002381
Siglec1	1.606	0.002389
Tlr7	0.8783	0.002392
Tm6sf1	0.7671	0.002398
Dna2	0.974	0.002403
Cd40	1.334	0.002406
Sh3bp2	0.5478	0.002513
Alcam	0.7641	0.002527
Ptafr	0.7415	0.002545
Lamc1	1.123	0.002548
Ifi44l	0.9646	0.002551
Tmem176b	1.089	0.002612
Adap1	1.283	0.002626
Klrd1	0.5701	0.002629
Pfkfb4	0.5554	0.002691
Tlr13	0.8686	0.0027
Ppfia4	1.336	0.002702
Slpi	0.7478	0.002709
A530064D06Rik	1.149	0.002719
Sep5	1.6	0.002721
Igkv12-89	1.068	0.002771
Pglyrp1	0.8505	0.002884
Axl	1.305	0.002963
Ppap2b	1.684	0.00301
P4ha1	0.5406	0.00304
Sirpb1b	1.26	0.003104
Slc9a7	0.7888	0.003108
Slc8a1	1.746	0.003112
Cacna1e	0.5807	0.003142
Slc41a2	1.514	0.003184
Themis2	0.9319	0.003273
Ly86	1.011	0.003276
Phka1	1.511	0.00338
Ms4a4a	1.52	0.003405
Dmxl2	0.8039	0.003421
Il9r	1.17	0.00347
H2-DMb1	1.327	0.003489
Hdc	0.9362	0.00352
Stab2	2.287	0.003565
Mpo	1.06	0.003571
Slc40a1	0.8328	0.003574
Ccr5	0.8559	0.003678
Palm	1.182	0.003738
Gga2	0.5601	0.003826
Dgat2	1.379	0.003929
Ago4	1.494	0.003929
Stxbp6	2.293	0.003939
Eps8	1.63	0.003957
Cd300lh	1.266	0.003984
BC035044	1.238	0.004014
Cdc42bpb	0.8148	0.004026
Stx3	1.425	0.004095
Eif2ak2	0.6735	0.004107
Tchh	2.698	0.004168
Tlr9	1.105	0.004181
Kctd12	0.5625	0.004258
Nedd4	0.5463	0.00432
Plekhm3	0.5383	0.004327
Emp1	1.213	0.00435
Naaa	0.5981	0.004443
Pla2g7	0.7697	0.0045
Mfsd7a	1.996	0.004548
Kctd15	3.09	0.004556
Emilin2	0.7947	0.004605
Gad1	2.354	0.004674
Sh2b2	1.325	0.004675
Stac2	1.521	0.004712
Amica1	0.6666	0.004733
F10	2.036	0.004817
Cpm	0.6091	0.004856
Napsa	0.9933	0.004872
Pmaip1	0.8808	0.004895
Pxdc1	1.657	0.004955
Fcna	1.694	0.005065
Cyp4f18	0.7502	0.005152
Fpr2	0.856	0.00523
Rasa4	0.736	0.005232
Dusp3	1.526	0.005273
Anxa4	1.063	0.005305
Apobr	0.6574	0.005333
Klrb1c	0.7648	0.005366
Acot1	2.524	0.005386
Tgm1	1.849	0.005416
Cd38	0.8883	0.005447
Adgrg5	0.875	0.005455
Olfml2b	2.099	0.005594
5031414D18Rik	1.061	0.005658
Ighv1-80	1.58	0.005736
Igkv1-133	1.631	0.005748
Vsig10	1.047	0.00584
Bend4	0.9389	0.00586
Klrg1	0.8919	0.005862
Ncam1	2.196	0.005867
Chst11	0.7572	0.0059
Atp1a3	0.8164	0.00594
March1	0.9785	0.005972
Igkv6-13	1.32	0.005975
Zfp768	1.758	0.006023
Fcrl1	1.066	0.006102
Litaf	0.6987	0.00611
Ctsg	1.87	0.006295
Smpdl3b	1.916	0.006338
Ighv3-5	1.99	0.006368
Ltk	1.353	0.006422
Plaur	0.9382	0.006486
Ccr6	1.143	0.006522
Chsy1	0.6417	0.006541
Vcl	0.522	0.006547
Gm10031	1.457	0.006555
Gfra2	1.139	0.006595
Colec12	0.5409	0.006611
Skap2	0.531	0.00672
Il12rb2	0.8118	0.006743
Adam19	0.5856	0.006743
Cst7	0.7118	0.006754
Tmem254c	0.7624	0.006786
Igkv16-104	0.7103	0.006864
Tspan2	1.132	0.006927
Col14a1	2.21	0.007043
Abcd2	1.007	0.00705
Trex1	0.573	0.007074
Sycp2	0.9496	0.007174
Osbpl3	0.7508	0.007176
Shank1	1.431	0.007191
Tlr8	1.082	0.007215
Zfp296	1.297	0.007227
F5	0.9402	0.007268
Sirpb1a	1.047	0.007296
Tnni2	1.755	0.007373
Rhpn1	1.418	0.007394
Plekhf1	1.988	0.007552
Rgs18	1.226	0.007557
Il1f9	0.6973	0.007561
Agpat9	1.162	0.007617
Syne3	0.6255	0.007639
Sccpdh	1.807	0.007675
Cecr2	1.043	0.007675
Hnmt	1.366	0.007682
Rab44	0.7977	0.007912
Alas2	1.598	0.007916
Agap1	1.115	0.00795
Tifa	1.312	0.008002
Il12rb1	1.045	0.008038
Thbd	1.295	0.008076
Pparg	2.195	0.008081
Cd36	1.422	0.008096
Idh1	0.591	0.008268
Nuak2	0.9339	0.008343
S100a1	1.58	0.008449
Arhgap24	1.495	0.008564
Pou6f1	3.054	0.008807
Wdfy4	0.7893	0.009007
Scimp	1.304	0.009253
Fos	0.7876	0.00941
Frmd4a	0.8398	0.009504
Ndrg1	0.5005	0.009779
Ifitm1	0.8062	0.009812
Gab2	1.032	0.009949

## Sheet: Treg oil6w vs oil2w
mRNA	log2 Ratio	pValue		mRNA	log2 Ratio	pValue
Beta-s	2.916	1.017e-48		Mir199a-1	-8.214	1.027e-22
S100a8	2.258	1.554e-39		5830411N06Rik	-1.605	5.595e-21
Hba-a1	2.75	1.037e-22		Rnaset2b	-2.224	8.877e-10
S100a9	2.589	1.979e-12		Snora33	-3.347	2.398e-09
Il1b	1.758	1.954e-11		Hsph1	-0.8048	2.517e-09
Csf3r	1.845	4.739e-11		Rpl26	-2.005	1.072e-07
Ngp	2.004	5.794e-10		Fkbp5	-0.7852	2.723e-07
Ccl6	1.148	4.792e-07		Lmo4	-0.6906	3.352e-06
Tyrobp	0.8651	2.44e-06		Ston1	-1.316	3.81e-06
Tgoln2	1.408	4.727e-06		Erdr1	-0.5628	1.929e-05
Mir703	1.834	6.098e-06		Pde3b	-1.025	2.035e-05
Ifi30	0.8168	7.947e-06		Itm2a	-0.5466	3.502e-05
Alox5ap	1.243	9.127e-06		Ptpn22	-0.5237	6.516e-05
Prss34	3.12	1.054e-05		Tmem176a	-0.7815	7.9e-05
Nupr1	5.931	1.177e-05		Klri1	-0.7506	9.98e-05
Gp49a	1.065	1.237e-05		Mlxip	-0.5514	0.0001282
Cd19	0.846	1.871e-05		Pik3ip1	-0.5434	0.0002078
Ifitm2	0.8703	2.764e-05		Acrbp	-0.7351	0.0003784
Hp	1.862	5.504e-05		Podnl1	-0.5249	0.0004065
Cd72	0.6071	6.702e-05		Gm3264	-0.7312	0.0004484
Fn1	1.569	7.438e-05		Pde7a	-0.5003	0.0004975
Snora78	5.492	9.424e-05		1810011H11Rik	-1.31	0.0005448
Retnlg	1.727	0.0001154		Il7r	-0.7591	0.0008728
Cd24a	0.5567	0.000148		Hist2h2ac	-2.408	0.001005
Lsm5	0.6192	0.0001966		Derl3	-1.135	0.001018
Snora23	3.097	0.0002467		Il23r	-1.327	0.001315
Spib	0.7623	0.0002581		Tmem86b	-1.112	0.001383
Ms4a1	0.6497	0.0003059		Lman2l	-0.6788	0.001961
2010003O02Rik	0.9952	0.0003269		Mir719	-0.8515	0.002269
H2-DMb2	0.6617	0.0003528		Rsc1a1	-1.128	0.002387
Lyz1	1.436	0.000397		Sox13	-1.37	0.002566
Rprl2	5.209	0.0004122		1700029I15Rik	-2.558	0.002679
Snora44	1.195	0.000428		Serpinb6b	-0.6789	0.002872
Cd79b	0.7449	0.0004371		Ndufb2	-0.6908	0.003006
Ifitm3	0.8479	0.000461		Bc1	-0.9945	0.00338
Lyz2	1.551	0.0005408		Snora65	-1.611	0.003612
Gm5483	3.406	0.0006039		Tmem176b	-0.5079	0.004144
Ifitm6	2.452	0.0006285		Cxcr4	-0.7464	0.004252
Clec7a	1.654	0.0007001		Hrsp12	-0.7982	0.004783
Sfpi1	1.253	0.0007235		Ulbp1	-0.8735	0.005229
Lilrb4	0.7712	0.0007629		Mrpl14	-0.5238	0.005281
Ccl3	0.6236	0.0008653		Snora21	-2.133	0.005452
Fcrla	0.8271	0.0009815		Gpr114	-0.9689	0.005518
Btk	1.245	0.00116		Abcc5	-0.5258	0.006351
Emilin2	1.175	0.001245		AV039307	-2.028	0.009436
Pld4	1.058	0.001447
Ly6d	0.7586	0.001482
Pax5	1.13	0.001545
Pla2g7	1.347	0.00155
Cd79a	0.615	0.001649
Cd200r3	1.235	0.002384
Mir1966	1.661	0.002452
2610019E17Rik	0.9938	0.002632
Anxa1	0.5787	0.002953
Ifitm1	1.018	0.003218
Mmp9	1.559	0.003235
Cd180	1.058	0.003929
Siglecg	0.8833	0.00441
Rpl30	0.6096	0.004701
Lrg1	2.445	0.004878
Lilrb3	0.9933	0.004932
Cd300lb	2.132	0.005787
Chst3	0.9276	0.006084
Ppm1j	0.5769	0.006641
Hist2h2aa2	0.7641	0.007613
Mpeg1	0.8134	0.007833
Moap1	2.322	0.00882
Scd1	0.6957	0.008853
Bank1	0.8575	0.009196
Syk	0.5304	0.009219

## Sheet: Treg Iso6w vs Iso2w
mRNA	log2 Ratio	pValue		mRNA	log2 Ratio	pValue
Snord35b	0.9673	1.721e-15		Cxcr4	-2.091	5.049e-86
Cd24a	1.198	3.608e-15		Ddit4	-2.247	5.302e-70
Atp6v0c	1.022	5.098e-15		Tsc22d3	-1.646	1.056e-40
Ly6c1	1.508	2.5e-14		Zfp36l2	-1.455	7.341e-40
Cd79b	0.8517	4.312e-14		Dusp1	-1.086	2.001e-31
Hba-a1	1.045	2.25e-11		Dusp2	-1.082	9.613e-31
Rpl26	1.154	2.894e-11		Atp6v0c-ps2	-1.641	6.203e-19
Gm5643	0.9124	6.526e-11		Pik3ip1	-1.01	8.002e-19
Ifi30	0.8236	1.844e-10		Hnrnpa1	-1.064	1.616e-16
Ccl3	1.599	2.404e-10		Ston1	-2.174	4.719e-16
Spib	1.182	1.712e-09		Snora64	-2.395	9.307e-15
Cd79a	0.7925	4.963e-09		Gpr83	-0.7115	1.009e-14
Fcrla	1.274	2.135e-08		Cd69	-0.8445	1.039e-14
Amd1	6.61	5.236e-08		Klhl6	-0.7719	7.988e-13
Fcer2a	1.152	5.416e-08		Txnip	-0.8303	1.07e-12
Ly6c2	0.9452	6.631e-08		Tnfaip3	-0.8721	1.282e-12
Faim3	0.7444	1.131e-07		Kbtbd11	-0.6325	1.48e-12
Atp5k	0.7687	2.327e-07		Snora41	-1.086	4.198e-10
Ly6d	1.19	2.427e-07		Rpl39	-0.5448	4.525e-09
Cd72	0.7591	2.749e-07		Oaz1	-0.9509	1.255e-08
Ccl5	0.6086	8.792e-07		Ctla4	-0.6601	1.763e-08
Tnf	0.8849	1.932e-06		Gvin1	-0.7261	6.613e-08
Cd19	0.7465	2.492e-06		Mir199a-1	-6.248	1.58e-07
Ly6a	1.015	2.758e-06		Acp5	-0.5798	3.222e-07
Gzma	0.6519	6.559e-06		Fam46c	-0.5891	3.866e-07
Csf3r	0.9068	1.216e-05		Eno1	-0.7006	6.813e-07
Beta-s	0.9513	1.378e-05		Gpr65	-0.7143	1.577e-06
Cd22	0.8005	1.524e-05		Snora5c	-5.931	2.739e-06
Ifit3	1.854	1.53e-05		Rps15a-ps4	-1.636	4.217e-06
Il18r1	0.5423	1.597e-05		Btla	-0.5036	5.051e-06
Ms4a1	0.66	2.686e-05		Nrip1	-0.5328	6.052e-06
Gm11128	0.7201	2.69e-05		Mir7-1	-5.807	7.128e-06
Mir703	1.224	2.777e-05		Mir3075	-5.807	7.128e-06
Lgals3bp	0.5678	2.924e-05		Fkbp5	-0.7609	1.149e-05
Snora34	5.85	3.08e-05		Dnaja1	-0.5202	1.527e-05
Prr13	0.5843	3.749e-05		Mir1982	-5.672	1.862e-05
Iigp1	0.5293	4.132e-05		Rpl30	-0.9302	2.035e-05
Ccdc124	0.6634	4.314e-05		Il7r	-0.5571	2.06e-05
Vpreb3	1.276	4.635e-05		Zfp53	-0.7459	2.421e-05
Rnase6	1.367	5.559e-05		Snora30	-5.524	4.882e-05
Lta	0.5737	7.448e-05		Gfi1	-0.7562	6.11e-05
Unc93b1	0.6039	8.19e-05		Bckdhb	-0.6598	7.895e-05
Fam129c	0.9501	0.0001076		Klrg1	-0.5625	0.0001067
Tyrobp	0.7316	0.0001236		Mir26b	-5.358	0.0001287
Chst3	1.025	0.0002184		Snora74a	-5.358	0.0001287
Cxcr6	0.7991	0.0002206		Zfp1	-0.6203	0.0001291
Fcer1g	0.8276	0.0002713		Akr1b3	-1.208	0.0002031
Anxa2	0.5235	0.0002893		Neb	-1.086	0.0003048
Hhex	1.455	0.0003013		Hsph1	-0.552	0.0003052
Plbd1	1.246	0.0003175		Mir3062	-5.17	0.0003414
Syk	0.6663	0.0003248		Bbc3	-0.925	0.0004885
Siglecg	0.8239	0.0003337		Mir1966	-2.116	0.0004976
Pnp2	1.295	0.0003546		Rpl34-ps1	-1.883	0.0005198
Pin4	0.5413	0.0003824		Gm11428	-1.98	0.0006313
Gata2	2.217	0.0003895		1600020E01Rik	-0.6838	0.00078
Fkbp2	0.6142	0.000402		Ng23	-0.6725	0.001169
Dbi	0.5825	0.0004189		Klraq1	-0.5116	0.001617
Gm10653	0.5085	0.0004242		Bcl2l11	-0.5161	0.002109
Pld4	0.905	0.0004927		Gm20571	-3.242	0.002166
Ncr1	0.7608	0.0005863		Slc22a5	-0.5606	0.002254
Tnfrsf13c	0.8273	0.0006253		Trnp1	-4.7	0.00247
H2-Ab1	0.8017	0.0006517		Klhdc2	-0.5836	0.003119
Rtp4	0.6237	0.0007181		D330023K18Rik	-2.348	0.003225
Hck	1.098	0.000865		Snora70	-1.856	0.003568
Gm8817	3.179	0.001148		Snora33	-1.856	0.003568
Plcg2	0.8603	0.001173		Snora75	-1.27	0.004253
Alox5ap	0.8902	0.00143		Gm9781	-1.078	0.004293
Snapc5	0.5146	0.001528		Hist1h4n	-2.089	0.004468
Rpl31-ps12	0.6932	0.001792		0610039K10Rik	-3.054	0.005163
2300009A05Rik	0.8266	0.002219		Hist1h3h	-4.392	0.00678
I830012O16Rik	1.704	0.002414		Mir1946a	-4.392	0.00678
Ccl6	0.7408	0.002526		Trib1	-0.6687	0.007242
Cd180	0.8425	0.002749		Spry1	-0.645	0.008354
Ccl9	1.332	0.002799		Cpne8	-0.506	0.009151
Slpi	1.225	0.003374
Pafah1b3	0.6929	0.003455
Kmo	1.48	0.00356
Nkain3	0.5086	0.003603
Srpk3	1.298	0.003788
Myadm	0.756	0.004002
H2-DMb1	0.5835	0.004468
Sirpa	1.194	0.00449
Gm1821	1.194	0.00449
Hmga1	1.017	0.004605
Lilrb4	0.7204	0.004668
2010001M09Rik	0.5677	0.004758
Sfpi1	0.8259	0.005226
Lyz2	0.7138	0.005649
Evi2a	0.6561	0.005913
Commd9	0.8593	0.006481
Bc1	0.6315	0.006616
Bank1	0.705	0.007025
Mpeg1	0.7117	0.007141
Lgals3	0.586	0.007686
St3gal6	0.7594	0.007746
Ceacam1	1.129	0.007853
Lst1	0.7895	0.007954
Marcks	1.053	0.008636
Osm	0.5308	0.008699
Pira1	1.757	0.009109
Isg15	0.5531	0.009164
Dok3	0.5778	0.009331
Hist2h4	1.347	0.009364
Lilrb3	0.7421	0.009449
Ncf1	0.5357	0.009497
Gp49a	0.7608	0.009672
Ms4a2	2.213	0.00978

## Sheet: Treg water6w vs Treg water2w
mRNA	log2 Ratio	pValue		mRNA	log2 Ratio	pValue
Dusp8	4.579	1.38e-09		Hbb-bs	-2.448	4.162e-06
Zbtb10	2.084	1.643e-08		Hba-a1	-2.361	6.329e-06
Fosb	2.39	3.786e-08		Hba-a2	-2.346	7.99e-06
Irs2	2.798	3.97e-08		Mctp1	-2.22	0.000119
Gm6377	2.382	1.029e-07		Gm6793	-2.206	0.000137
Trp53inp2	2.102	1.193e-07		Cd8a	-1.048	0.0003264
Gla	2.133	3.665e-07		Igkv11-125	-2.35	0.0005101
B3gnt7	2.769	3.67e-07		Trim10	-3.222	0.0006843
Plaur	2.486	8.176e-07		Hist2h2aa1	-1.949	0.0009087
Atf3	2.302	9.219e-07		Ighg1	-1.526	0.001174
Gem	1.953	1.117e-06		Cd8b1	-0.8682	0.001662
Hsph1	1.193	1.342e-06		Alas2	-2.24	0.001737
Cd83	2.058	2.246e-06		Hbb-bt	-1.937	0.002047
Irg1	3.559	2.609e-06		Nfia	-1.3	0.003759
Hs3st1	2.581	4.832e-06		Ighv1-23	-2.604	0.00392
Rasgef1b	2.215	5.802e-06		Prlr	-2.138	0.004892
Dusp16	1.537	9.235e-06		Adgrl3	-1.936	0.005308
Cxcl2	3.373	2.114e-05		Gm10036	-1.652	0.005379
Ciart	2.207	5.89e-05		Gm10031	-1.186	0.00618
Rel	1.165	6.688e-05		Cd163	-1.571	0.007563
Il1b	1.4	8.346e-05		Kcnj16	-1.762	0.00805
Per1	1.396	8.813e-05		Sep3	-1.95	0.009373
Crem	1.131	0.0001428		Susd4	-1.972	0.009585
Coq10b	1.234	0.0002057		Snca	-2.021	0.00959
Thbs1	1.636	0.0002082
Ddit3	1.05	0.000238
Gpr3	5.818	0.0002966
Arl5b	1.057	0.000497
Maff	1.707	0.0007117
Gpr171	1.01	0.000759
Klf4	1.362	0.0008339
Ahsa2	0.8054	0.0008738
Ifrd1	0.8186	0.001128
Nr4a1	1.751	0.001184
Trem1	1.555	0.001256
Gm37988	2.123	0.001292
Bhlhe40	1.096	0.001295
Baiap2l1	3.698	0.001444
Stip1	0.7437	0.00149
Dnajb2	0.8293	0.001576
Myc	1.182	0.001763
Pnma3	5.894	0.001804
Litaf	1.126	0.001867
Zc3h10	0.8385	0.001873
Pmaip1	0.8849	0.002694
Tgfb3	1.752	0.00278
Ccr5	0.844	0.002815
Hsp90aa1	0.8447	0.003259
Opa3	0.7808	0.003289
Hsp90ab1	0.7994	0.003638
Ptgs2	1.26	0.003711
Tac4	3.381	0.003746
Lbp	2.539	0.004086
Mafk	1.003	0.00434
Fosl2	0.8376	0.00457
Hspb1	1.795	0.004705
Impact	0.7881	0.004866
Irf4	0.9268	0.005124
Matn4	2.665	0.005188
Dnaja1	0.7223	0.0057
Nr4a2	1.344	0.005854
Cma1	1.464	0.006872
Plod1	0.819	0.006955
Rab44	1.751	0.006956
Hdc	1.256	0.007233
Vps37b	0.8732	0.007467
Hspa8	0.7707	0.007771
Alpk2	1.755	0.007783
Lman2l	0.7213	0.008253
Gzma	0.637	0.008269
A530040E14Rik	1.132	0.008371
Gch1	0.7745	0.008481
Gm37240	1.647	0.008536
Kdm6b	0.7235	0.009607
A3galt2	2.324	0.009894

## Sheet: Treg D6w vs Treg D2w
mRNA	log2 Ratio	pValue		mRNA	log2 Ratio	pValue
Hsph1	1.219	1.522e-15		Gzma	-2.717	3e-41
Gprasp1	0.9879	2.828e-11		Cd8b1	-2.593	2.214e-39
Csf1	0.8532	3.989e-09		Alas2	-1.907	3.474e-31
Gm8108	2.59	6.858e-09		Hbb-bt	-1.728	4.155e-30
Abcb1a	0.8166	2.125e-08		Ly6c2	-2.865	6.153e-26
Gm10409	1.671	2.591e-08		Siglech	-4.096	1.196e-25
Dnaja1	0.86	3.717e-08		Ncr1	-2.506	1.815e-25
Rgs1	0.8473	6.099e-08		Ccl5	-2.751	2.158e-25
Lman2l	0.8749	6.927e-08		Hba-a1	-1.918	7.58e-25
Ctla4	0.7999	1.749e-07		Klrk1	-2.45	2.591e-22
Ahsa2	0.9732	2.001e-07		Hba-a2	-1.812	8.159e-22
Chordc1	0.879	2.346e-07		Klk1	-4.783	4.562e-21
Gm3164	2.527	2.522e-07		F13a1	-3.051	1.481e-20
Stip1	0.7933	7.084e-07		Nkg7	-1.725	2.104e-20
Dnajb2	0.8632	7.203e-07		Ly6c1	-3.315	1.686e-19
Haus3	0.7889	8.947e-07		Klra3	-3.624	1.813e-19
Gm3488	1.873	9.587e-07		Cd8a	-3.264	1.017e-18
Parp3	0.741	1.029e-06		Iglc1	-1.651	1.406e-18
Gm3005	1.6	1.265e-06		Cplx2	-3.134	1.421e-18
Gm3558	1.74	1.961e-06		Hbb-bs	-1.679	2.514e-17
Arhgef12	0.6796	2.229e-06		Itgam	-2.008	3.844e-17
Clk1	0.7477	2.583e-06		Eomes	-1.624	4.838e-17
Gm3020	1.445	2.795e-06		Fn1	-3.162	7.839e-17
Clk4	0.6964	3.966e-06		Ace	-2.143	2.18e-16
Slc5a3	1.09	4.99e-06		Grn	-1.483	2.627e-16
Gm3411	1.759	5.449e-06		Plac8	-1.665	2.583e-15
P2ry10	0.6934	5.564e-06		Gas7	-2.36	5.277e-15
Hsp90aa1	0.8074	6.056e-06		Klrb1c	-2.28	6.101e-15
Trim65	0.6492	7.686e-06		Itgax	-2.197	1.414e-14
Gbp8	0.7227	8.195e-06		Il18rap	-1.43	2.161e-14
Hspb1	1.987	1.018e-05		Tifab	-2.383	2.657e-14
Zfand2a	0.8168	1.034e-05		Klrc1	-2.581	2.889e-14
Dnajb1	0.646	1.054e-05		Mpeg1	-2.206	5.849e-14
Ccnl1	0.6401	1.323e-05		Sulf2	-2.924	1.225e-13
Adamts10	0.7038	1.617e-05		Rag1	-2.474	6.935e-13
Akap8l	0.6502	1.774e-05		Ifitm10	-2.619	1.242e-12
Srsf7	0.6941	1.963e-05		Csf1r	-1.657	1.751e-12
Sp6	0.597	2.008e-05		Tbc1d8	-2.425	1.967e-12
Ly6k	2.317	2.069e-05		D13Ertd608e	-4.519	2.151e-12
Ttn	1.571	2.112e-05		Ccl9	-2.493	4.116e-12
Tra2a	0.6045	2.629e-05		Lyz2	-2.169	5.221e-12
Lbp	2.543	2.821e-05		Klrd1	-2.125	5.753e-12
Hsp90ab1	0.7841	2.989e-05		Tyrobp	-1.844	5.992e-12
Gramd1a	0.6213	3.354e-05		Vcam1	-1.464	6.767e-12
Gm8281	1.585	3.498e-05		Tlr11	-4.369	6.945e-12
Mapk8ip3	0.6452	3.737e-05		Plxnb2	-1.681	7.436e-12
Gprasp2	1.143	3.844e-05		Adamts14	-2.53	1.052e-11
Gm28048	0.6306	4.095e-05		Klrb1a	-3.057	1.066e-11
Igf1r	0.5799	4.404e-05		S100a8	-1.755	1.174e-11
Nt5e	0.8263	4.848e-05		Sdc3	-1.298	1.409e-11
Itgb8	0.7507	4.872e-05		Hpgd	-2.108	1.487e-11
Cpe	1.573	4.951e-05		S1pr5	-2.385	2.24e-11
Zufsp	0.6779	5.307e-05		Arsb	-1.4	2.636e-11
Gm3636	0.8859	5.649e-05		Adgre4	-1.74	2.667e-11
Prpf39	0.654	6.011e-05		Dnase1l3	-1.933	3.178e-11
Ahsa1	0.6098	6.128e-05		Atp1a3	-1.853	5.137e-11
Pank4	0.6612	7.285e-05		Klri2	-2.209	5.435e-11
Zbtb10	1.299	7.563e-05		Nsg2	-1.81	5.617e-11
Sap25	0.8903	7.84e-05		Slc40a1	-1.797	9.011e-11
Gvin1	0.6112	7.893e-05		Pde3b	-1.385	1.352e-10
Pear1	0.5679	9.088e-05		Iglv1	-1.438	2.452e-10
Pcf11	0.5745	9.169e-05		Ccr2	-1.172	2.555e-10
Gbp3	0.5846	9.381e-05		Cx3cr1	-2.008	2.94e-10
Paxbp1	0.6992	9.466e-05		Ppfia4	-2.901	3.111e-10
Usp16	0.5475	9.577e-05		Tifa	-1.79	3.675e-10
Tasp1	0.5687	0.0001097		Rap1gap2	-1.508	3.716e-10
Adamtsl4	0.9976	0.0001116		Lair1	-1.47	3.978e-10
Tmod4	1.42	0.0001134		Snca	-1.944	4.047e-10
Dst	0.6658	0.0001143		Sema4a	-1.127	6.066e-10
Lrig1	0.5818	0.0001215		Clec12a	-2.18	6.282e-10
Gm3739	0.9943	0.0001272		Atp8b4	-1.634	1.073e-09
Bcam	1.057	0.0001335		Mrc1	-1.608	1.303e-09
Rnf43	0.5771	0.0001496		Prf1	-1.32	1.376e-09
Col11a2	0.739	0.0001613		Fam129c	-1.327	1.391e-09
Zfp488	0.7581	0.0001625		Cox6a2	-7.321	1.422e-09
Fam193b	0.6964	0.0001661		Ccr3	-1.311	1.603e-09
Cd69	0.6367	0.0001722		Igj	-1.033	1.724e-09
Gm14391	0.9293	0.00019		Tm6sf1	-1.462	1.937e-09
Supt20	0.5608	0.0001948		Itgb5	-1.831	2.312e-09
Rsrc2	0.5635	0.0002		Anxa2	-1.07	2.92e-09
Scai	0.6623	0.000214		Cadm1	-1.717	2.958e-09
Rundc3b	0.8533	0.0002249		Sh2d1b1	-2.575	3.493e-09
Ddx43	1.098	0.0002339		Ccl6	-2.054	3.582e-09
Gm4841	1.06	0.0002545		Myadm	-1.292	3.929e-09
Gm3500	1.578	0.0002732		Rassf4	-2.167	4.39e-09
Eif4a2	0.6103	0.0002803		Mctp2	-1.676	4.418e-09
Zc3h7a	0.6069	0.000285		Ighv8-5	-5.103	5.48e-09
PISD	0.5704	0.0003045		Ceacam1	-1.885	5.497e-09
Taf7	0.5853	0.0003088		Treml4	-1.616	6.164e-09
Nufip2	0.6137	0.000322		Zeb2	-1.75	6.934e-09
Nfkbiz	0.5303	0.0003307		Kcnj10	-1.568	6.947e-09
Dmtf1	0.5446	0.0003926		Havcr1	-3.425	7.098e-09
Srrt	0.5144	0.0004027		Anxa1	-1.112	7.847e-09
Arl5b	0.6672	0.0004036		App	-1.528	8.143e-09
Cd83	0.9996	0.000415		Myo1f	-0.8681	8.743e-09
Ager	1.603	0.0004414		Igkv4-53	-1.966	8.79e-09
Gm3002	1.685	0.0004419		Cfh	-2.638	9.45e-09
Gm20708	1.753	0.0004544		Abca4	-11.68	9.509e-09
Abcc5	0.6015	0.0004645		Sytl3	-2.163	1.003e-08
Gm2237	1.007	0.0004667		C1qa	-1.368	1.032e-08
Tmem33	0.5419	0.0004876		Fcer1g	-1.387	1.095e-08
Sfi1	0.66	0.0005079		Reln	-2.626	1.129e-08
Zfp759	0.8146	0.0005132		Cd209d	-4.205	1.164e-08
Tbc1d30	0.608	0.0005322		Bmf	-1.817	1.204e-08
Tnfaip3	0.7958	0.0005512		Cd209a	-2.591	1.244e-08
Tgif1	0.6401	0.0005617		Pld4	-1.957	1.334e-08
Phlpp1	0.5198	0.0005776		Lgals3	-1.137	1.585e-08
St13	0.53	0.0005932		Fmnl2	-2.126	1.71e-08
Tars2	0.5564	0.0006033		Serpinb10	-3.148	1.749e-08
Gm3667	1.233	0.0006189		Klra7	-2.755	1.782e-08
Impact	0.6337	0.0006556		Adrbk2	-1.671	1.848e-08
Dnajb4	0.6986	0.0006755		Sort1	-1.704	1.939e-08
Ifrd1	0.6407	0.0006832		Ncald	-2.863	2.155e-08
Iigp1	0.534	0.0007039		Ighv1-22	-2.805	2.16e-08
Gm3629	1.914	0.0007156		Tnfsf12	-2.781	2.221e-08
Ccnl2	0.6736	0.0007215		Mycl	-2.969	2.246e-08
Ikzf2	0.5593	0.000733		Ifi205	-2.64	2.496e-08
Mettl17	0.5622	0.0007465		Cd93	-1.493	2.761e-08
Nr3c2	1.188	0.0007535		Tbx21	-1.327	2.764e-08
Phkg1	2.312	0.0007718		Clec4a3	-1.941	2.764e-08
Snrnp48	0.6742	0.0007862		Tbc1d9	-1.942	3.08e-08
Tmc3	1.173	0.0007867		Igkv5-39	-2.119	3.354e-08
Rbm4b	0.5873	0.0007984		Tubb1	-7.017	3.443e-08
Zfp53	0.502	0.0008276		Nhsl2	-1.616	3.499e-08
Vmn1r58	0.7568	0.0008416		Cmklr1	-2.601	3.752e-08
Hspa8	0.6653	0.0008423		Ifitm3	-1.637	3.876e-08
Zfp68	0.5193	0.0008624		Mcam	-2.171	3.92e-08
Tespa1	0.5768	0.0008647		P2ry6	-3.025	4.181e-08
Zbtb6	0.5376	0.0008784		Rnase6	-2.188	5.023e-08
Ears2	0.5978	0.0008993		Palm	-2.28	5.282e-08
Zfml	0.5038	0.000928		Adgre1	-1.27	5.308e-08
Tubgcp3	0.5212	0.000929		Cst3	-0.8022	5.669e-08
Gimap9	0.5051	0.0009657		Fcgr4	-1.737	5.671e-08
Exosc8	0.5798	0.0009686		Serpinb1a	-1.466	5.819e-08
Gm3512	1.383	0.0009767		Serpinb9b	-2.677	6.073e-08
Zscan26	0.5022	0.001008		Retnlg	-2.068	6.127e-08
Fam160a1	0.7775	0.001014		Ehd4	-1.165	6.177e-08
Gm20826	0.7369	0.001018		Sirpa	-1.636	6.215e-08
Zfp97	0.605	0.001066		C1qc	-1.407	6.248e-08
Ttll3	1.013	0.001083		Aoah	-2.664	6.508e-08
Trim12a	1.754	0.001106		Rapgefl1	-2.625	7.82e-08
Fosb	1.283	0.001119		Lgmn	-0.9101	8.042e-08
Gm5796	1.561	0.001121		Chsy1	-1.13	8.203e-08
Crem	0.7977	0.001167		Trdc	-0.9916	8.96e-08
Psg16	0.6781	0.001207		Ighv6-6	-2.998	1.001e-07
Ercc5	0.5426	0.001242		Lrp1	-1.791	1.088e-07
2610021A01Rik	0.5867	0.001247		Cd68	-1.646	1.235e-07
Ikbke	0.5075	0.001249		Igkv1-135	-2.052	1.362e-07
Naa16	0.5547	0.001304		Igkv8-28	-2.599	1.431e-07
Trbv15	0.9721	0.001472		Cma1	-2.478	1.432e-07
Npas2	1.337	0.001489		Rnd3	-2.309	1.729e-07
Gm3252	1.623	0.00149		Bpgm	-0.7941	2.16e-07
H60b	1.206	0.001549		Abca9	-2.104	2.163e-07
Dbndd2	0.9173	0.001551		Itgad	-1.36	2.193e-07
Rab23	0.743	0.001595		Ighv2-9	-1.707	2.248e-07
Trim39	0.5125	0.001629		Pdgfb	-2.339	2.509e-07
Terf1	0.547	0.001648		Csf2rb	-1.585	2.542e-07
Batf	0.5096	0.001691		Tlr8	-2.571	2.574e-07
Cdc7	0.6966	0.001722		Clec4a1	-2.011	2.914e-07
Tmem181a	0.5664	0.001735		Pald1	-2.475	3.146e-07
Zfp141	0.6085	0.001772		Pirb	-1.662	3.201e-07
Simc1	0.5802	0.0018		Gm14548	-1.566	3.213e-07
P4ha1	0.5199	0.001811		Apoe	-1.416	3.259e-07
Gprin3	0.7928	0.001866		Klrc3	-2.849	3.319e-07
Col6a4	0.9409	0.001928		Adam23	-2.131	3.449e-07
Gm3591	1.347	0.001933		Igkv5-48	-1.84	3.697e-07
Arntl2	0.9809	0.001981		Vpreb3	-2.575	3.761e-07
Klf6	0.6511	0.002002		Sirpb1c	-2.073	4.162e-07
Btg3	0.5679	0.002131		Timd4	-2.973	4.253e-07
Ddb2	0.5598	0.002147		Ccr9	-1.039	4.265e-07
Ccdc157	0.7276	0.002234		BC035044	-1.534	4.475e-07
Setbp1	1.441	0.002252		Cd207	-6.73	4.615e-07
Pgk1-rs7	1.515	0.002257		Clec4a2	-2.056	4.727e-07
Spns1	0.5524	0.002286		Ighv10-3	-3.863	4.735e-07
Pnisr	0.5184	0.002355		Clip4	-3.413	4.739e-07
Xkr6	1.254	0.0024		Alox5ap	-1.842	4.838e-07
Gm3468	0.9692	0.002422		Olfm1	-2.312	5.054e-07
Gm1818	1.885	0.002465		Rab31	-1.285	5.1e-07
Zfp119b	0.6767	0.002525		Pid1	-2.276	5.11e-07
1810032O08Rik	0.839	0.002547		Dse	-1.256	5.225e-07
Cep95	0.6167	0.002652		Tgfbi	-1.687	5.634e-07
Kcna3	0.5317	0.002701		Ighv4-1	-1.775	5.801e-07
Rbm48	0.5491	0.002792		Pla2g7	-1.536	6.056e-07
Noxa1	1.531	0.002873		Slpi	-1.485	6.656e-07
Cdkn1b	0.5356	0.002877		Pdzd4	-2.086	6.742e-07
Rpl10	0.7155	0.002979		Aldh3b1	-1.98	6.762e-07
Gpr34	0.6031	0.003062		Jup	-1.498	6.781e-07
Tmem87b	0.528	0.003102		Igf1	-2.024	6.871e-07
Tmtc4	0.6171	0.003113		Cd300lb	-1.906	6.966e-07
Hspe1	0.5673	0.003114		Sash1	-1.793	7.058e-07
Gm20605	0.6539	0.003134		Slamf8	-2.909	7.298e-07
Zfp169	0.5687	0.003175		Hpse	-1.348	7.306e-07
Xndc1	0.5705	0.003186		Ighv2-5	-2.287	7.333e-07
Gucy1a3	0.7325	0.003205		Fcgr3	-1.479	7.449e-07
Npas4	1.116	0.003238		Abcd2	-1.884	7.452e-07
Rufy2	0.5906	0.0033		Kcnj8	-2.582	8.21e-07
Plk2	1.023	0.003302		Prkcg	-2.232	8.382e-07
Trip6	1.137	0.003326		C1qb	-1.238	8.751e-07
Ppp1r15a	0.63	0.003532		Csf2rb2	-2.356	9.099e-07
Gm4070	0.5059	0.003798		Ifi30	-1.842	9.145e-07
Cbx7	0.5183	0.003822		Plxdc1	-2.064	9.223e-07
Trat1	0.5404	0.003875		Nmnat2	-2.807	9.43e-07
Ddx26b	0.5757	0.003917		Cd300lg	-4.504	9.473e-07
Ces2c	0.828	0.00403		Racgap1	-0.8636	9.816e-07
Six5	1.285	0.004074		Tspan9	-1.775	1.011e-06
Plekhn1	0.8583	0.004147		Scarb1	-1.137	1.018e-06
Mid1	1.414	0.00423		Cd163	-1.788	1.077e-06
Dvl1	0.5576	0.004272		Ifitm6	-2.372	1.087e-06
Gm20518	1.192	0.004387		Il12rb2	-1.588	1.115e-06
Micu3	0.8122	0.004393		Clec9a	-2.945	1.181e-06
2610042L04Rik	1.157	0.004451		Cybb	-1.21	1.268e-06
Cd200r1	0.5824	0.004457		Hmox1	-1.261	1.269e-06
Krit1	0.5046	0.004581		Mmp9	-1.586	1.313e-06
Slc25a42	0.5762	0.004657		Fscn1	-1.811	1.422e-06
Zc3hav1l	0.7064	0.004726		Cdh1	-2.971	1.446e-06
Ldlrad4	0.5357	0.004727		Cyp27a1	-2.013	1.477e-06
Gm21897	0.6403	0.00479		Igkv8-30	-1.627	1.542e-06
Cep162	0.5336	0.004867		Lrrc75b	-2.249	1.656e-06
Xlr4b	0.5513	0.005068		Trf	-1.494	1.667e-06
Bmp7	0.8284	0.005602		Apol7c	-6.538	1.81e-06
U2af1l4	0.5011	0.005669		Amica1	-1.489	1.856e-06
Asb13	0.5308	0.005675		Tmem163	-1.84	1.87e-06
Olfr372	1.386	0.005744		Klri1	-2.337	1.91e-06
Ccdc66	0.5625	0.005919		Ighv6-3	-2.207	1.93e-06
Doc2g	1.589	0.005968		Pltp	-1.908	1.933e-06
Tbx6	1.042	0.006		Slc8a1	-2.34	1.946e-06
Dnaja4	0.5773	0.00611		Mmp8	-1.628	1.96e-06
Plod1	0.5756	0.006136		S100a9	-1.492	1.974e-06
P4htm	0.983	0.006301		Zfp366	-2.949	2.002e-06
Zfp958	0.5338	0.006455		Gm21762	-3.153	2.031e-06
Cacnb1	0.5017	0.006845		Ighv7-2	-4.339	2.11e-06
Zbtb21	0.5103	0.007149		Clec10a	-2.89	2.148e-06
Zfp472	0.5137	0.007365		Ppm1e	-2.406	2.15e-06
Tyr	1.437	0.007391		Hacd4	-2.308	2.22e-06
Mapk12	0.7697	0.007821		Adgrg5	-1.347	2.26e-06
Mapk1ip1	0.5872	0.007855		Elovl7	-2.203	2.458e-06
Uros	0.6089	0.007874		Ifi202b	-1.852	2.563e-06
Rasgef1b	1.078	0.0079		Mmp25	-1.472	2.611e-06
Rec8	1.604	0.007901		Klre1	-2.009	2.672e-06
Gla	0.9389	0.008074		Cd300a	-1.521	2.761e-06
Rbm12b1	0.5814	0.008251		Kcnj16	-1.886	2.946e-06
Chic1	0.8385	0.008255		Tmem26	-1.913	2.964e-06
Plat	1.253	0.008344		Nfe2	-1.888	2.98e-06
Pms1	0.5343	0.008393		Fcgr1	-2.424	2.993e-06
Ces2d-ps	1.405	0.008562		Mgst1	-1.423	3.156e-06
Ttc14	0.507	0.008686		Cecr2	-1.623	3.199e-06
Nr4a2	0.8383	0.008859		Slco2b1	-1.733	3.225e-06
Ankrd23	0.8229	0.009012		Ighm	-1.188	3.336e-06
Gm3248	1.705	0.009288		Itga9	-1.394	3.394e-06
Slc35b3	0.5356	0.009366		Cfp	-1.094	3.452e-06
Arhgef15	1.145	0.009405		Igkv6-23	-1.783	3.464e-06
Gm14440	1.015	0.009449		Ighv7-3	-2.149	3.492e-06
Cep290	0.8208	0.009535		Cdk14	-2.029	3.567e-06
Coq10b	0.6279	0.009657		Gda	-1.602	3.723e-06
Baiap3	1.32	0.009811		Gpr35	-1.709	3.753e-06
Syne4	1.493	0.009859		Ogfrl1	-1.421	3.868e-06
Gm2897	1.197	0.009932		Nid1	-2.25	3.945e-06
Slc25a40	0.5453	0.009999		Ighv1-82	-3.139	3.958e-06
				Lifr	-2.474	4.043e-06
				I830077J02Rik	-2.024	4.232e-06
				Ear2	-1.886	4.262e-06
				Thbd	-2.174	4.743e-06
				Ltb4r1	-1.69	4.76e-06
				Cd302	-1.8	4.804e-06
				Ighv1-67	-2.731	4.901e-06
				Klra2	-2.196	4.949e-06
				Marcks	-1.565	5.105e-06
				Ppbp	-6.377	5.248e-06
				Ptpro	-2.213	5.355e-06
				Pira2	-1.613	5.389e-06
				Ighv1-9	-2.205	5.677e-06
				Cd79b	-1.704	5.737e-06
				Spry2	-1.818	5.938e-06
				St5	-1.815	6.008e-06
				Flt3	-1.795	6.026e-06
				Gapt	-2.317	6.123e-06
				F5	-2.451	6.223e-06
				Adssl1	-1.712	6.575e-06
				Fcgrt	-1.55	6.666e-06
				Angpt1	-2.634	6.807e-06
				Gm20458	-1.979	6.889e-06
				Ehd2	-2.063	6.943e-06
				Scand1	-0.8168	7.088e-06
				Gpr4	-6.371	7.161e-06
				Txndc5	-0.6789	8.074e-06
				Fes	-1.418	8.235e-06
				Igkv14-111	-1.54	8.597e-06
				Ighv5-17	-1.725	8.621e-06
				Mertk	-1.438	8.673e-06
				Col8a2	-4.378	8.992e-06
				Lst1	-1.362	9.06e-06
				Soga1	-2.094	9.398e-06
				Arhgef37	-1.842	9.53e-06
				Spib	-1.847	9.753e-06
				Arhgef10l	-1.841	9.828e-06
				Igkv4-61	-3.106	1.006e-05
				Eng	-1.866	1.021e-05
				Tnfrsf21	-1.547	1.033e-05
				Cd244	-1.24	1.116e-05
				Ighv1-64	-2.72	1.129e-05
				Igkv8-24	-1.681	1.142e-05
				Rsad2	-1.197	1.151e-05
				Nedd4	-0.9802	1.196e-05
				Srgap3	-1.253	1.225e-05
				Rgs18	-1.595	1.306e-05
				Adamdec1	-1.598	1.313e-05
				Tmcc2	-1.985	1.342e-05
				Ms4a4c	-0.6654	1.404e-05
				Gm15448	-1.893	1.444e-05
				Hfe	-1.642	1.504e-05
				Anpep	-1.847	1.504e-05
				Wdfy3	-1.646	1.529e-05
				Tmem150b	-6.207	1.533e-05
				Igkv4-57-1	-1.723	1.557e-05
				Ifi44	-0.9394	1.58e-05
				Chil3	-1.866	1.602e-05
				5830411N06Rik	-1.39	1.609e-05
				Kcnip3	-4.123	1.641e-05
				Tmem160	-0.9428	1.69e-05
				Havcr2	-1.712	1.725e-05
				Gzmb	-1.5	1.764e-05
				Endou	-2.013	1.808e-05
				Cd300e	-1.87	1.835e-05
				Klrc2	-2.032	1.851e-05
				Col17a1	-2.941	1.892e-05
				Ccnd1	-1.86	1.901e-05
				Smim5	-2.868	1.902e-05
				Aldh2	-0.9033	1.924e-05
				Arhgap32	-2.248	2.094e-05
				Myof	-1.938	2.095e-05
				Derl3	-2.195	2.127e-05
				Ms4a4a	-1.894	2.166e-05
				Phactr3	-3.154	2.214e-05
				S100a11	-0.6332	2.281e-05
				Krt80	-2.081	2.333e-05
				Fgd2	-1.37	2.347e-05
				Shisa8	-2.708	2.485e-05
				5031439G07Rik	-0.8204	2.501e-05
				Plbd1	-1.531	2.532e-05
				Ube2c	-1.279	2.634e-05
				F9	-6.127	2.66e-05
				Ighv14-1	-2.364	2.698e-05
				Crtam	-1.298	2.786e-05
				Arl11	-2.038	2.788e-05
				Zfp296	-1.741	2.939e-05
				Slc22a23	-2.216	3.043e-05
				Dock1	-1.877	3.058e-05
				Cd36	-1.421	3.108e-05
				Igfbp4	-0.6216	3.123e-05
				Pla2g15	-0.9455	3.198e-05
				Gfra2	-1.657	3.386e-05
				Susd1	-1.294	3.411e-05
				Mki67	-0.7587	3.476e-05
				Epb4.1l3	-1.719	3.476e-05
				Klra1	-3.261	3.502e-05
				Ago4	-1.851	3.546e-05
				Sirpb1a	-1.78	3.581e-05
				Rcn3	-1.508	3.618e-05
				Ccl24	-2.011	3.667e-05
				Rab27b	-1.826	3.702e-05
				Col14a1	-1.643	3.785e-05
				Dpy19l1	-0.7884	3.791e-05
				P2ry13	-1.47	3.999e-05
				Cacna1e	-1.433	4.065e-05
				Ctsh	-1.342	4.136e-05
				Ifi44l	-1.433	4.181e-05
				Ighv2-2	-1.987	4.317e-05
				Tmem254c	-0.9846	4.505e-05
				Rgl1	-1.446	4.516e-05
				Gm5483	-2.256	4.708e-05
				Plcb1	-3.404	4.776e-05
				Cd300lh	-1.668	4.956e-05
				Pdzd2	-1.802	5.088e-05
				B3gnt8	-2.137	5.174e-05
				Klra17	-1.764	5.27e-05
				Gm5150	-1.635	5.312e-05
				Eps8	-1.828	5.473e-05
				Ggt1	-2.006	5.569e-05
				Hck	-1.588	5.628e-05
				Fgr	-1.235	5.678e-05
				Paqr9	-1.834	5.698e-05
				Slc11a1	-1.374	5.74e-05
				Ms4a1	-1.514	5.773e-05
				Mcemp1	-1.776	5.795e-05
				Hp	-1.414	5.851e-05
				Gatm	-1.636	5.929e-05
				Ighv2-6	-1.628	6.003e-05
				Stfa2l1	-1.864	6.042e-05
				Grm8	-5.984	6.052e-05
				Ldlrad3	-1.595	6.097e-05
				Ighv9-1	-1.801	6.595e-05
				Gypa	-1.574	6.677e-05
				Rnf130	-0.7252	6.723e-05
				Diras2	-1.991	6.919e-05
				Zfpm1	-0.617	7.058e-05
				Tnfrsf13b	-0.7144	7.075e-05
				Ighv13-2	-6.221	7.081e-05
				Ighv8-4	-2.966	7.309e-05
				Lcn4	-3.41	7.337e-05
				Rasl12	-2.084	7.445e-05
				Rbpms	-1.877	7.571e-05
				Gstm1	-1.298	7.774e-05
				Igkv6-25	-2.988	7.855e-05
				Adgrl4	-2.98	8.043e-05
				Cenpb	-0.5857	8.389e-05
				Slc4a1	-1.54	8.513e-05
				Itga2	-1.194	8.624e-05
				AB124611	-0.6639	8.691e-05
				Olig3	-5.975	8.732e-05
				Ighv1-5	-1.926	9.039e-05
				Msr1	-1.919	9.051e-05
				Vcl	-0.8756	9.094e-05
				Tlr13	-1.452	9.12e-05
				Cpne1	-0.7029	9.225e-05
				Cxxc5	-1.143	9.274e-05
				Gsn	-0.7189	9.699e-05
				Psap	-0.709	9.785e-05
				Cd24a	-1.456	9.795e-05
				Gpr141	-1.4	9.958e-05
				Emp1	-1.28	0.0001003
				P2ry14	-1.637	0.000101
				St3gal6	-0.9722	0.0001025
				Rbm47	-2.008	0.000103
				Hid1	-1.069	0.000104
				Gzmk	-1.988	0.0001047
				Lilra5	-1.695	0.0001049
				Cdc20b	-6.267	0.000107
				Msrb1	-0.6983	0.0001073
				Svip	-1.874	0.000108
				Igkc	-1.325	0.0001092
				Lrrk1	-1.341	0.0001112
				Arl4d	-1.128	0.0001119
				Igkv4-59	-1.811	0.0001123
				Stom	-0.8088	0.0001151
				Ugt1a7c	-1.763	0.0001214
				Ighv3-8	-1.712	0.0001226
				Pram1	-1.28	0.0001227
				Zfyve9	-1.49	0.0001307
				Apobr	-1.029	0.0001368
				Igkv9-124	-2.063	0.0001374
				Kcnc1	-2.089	0.000138
				Rab32	-0.9712	0.0001413
				A530099J19Rik	-2.841	0.0001419
				Fcna	-1.156	0.0001425
				Lrrc25	-1.404	0.0001443
				Ighv1-18	-1.721	0.0001457
				Cxcr2	-1.136	0.0001458
				Igkv3-1	-2.606	0.0001473
				Gh	-2.845	0.0001487
				Dock5	-1.128	0.0001491
				Cd63	-1.942	0.000153
				B3galnt1	-2.61	0.0001556
				Ryr1	-2.222	0.0001589
				Sgk1	-0.5561	0.0001604
				Tns3	-1.727	0.0001611
				Scimp	-1.752	0.0001626
				Parm1	-4.002	0.0001659
				Vipr1	-0.9812	0.000167
				2700081O15Rik	-1.541	0.0001682
				Fkbp10	-6.086	0.0001683
				Padi2	-1.224	0.0001686
				Cmbl	-2.233	0.0001748
				Agap1	-1.486	0.0001778
				Fcgr2b	-1.301	0.0001782
				AI607873	-1.641	0.0001827
				Tfec	-2.802	0.0001836
				Uaca	-3.161	0.0001885
				Cd5l	-1.274	0.0001905
				Nfic	-0.6547	0.0001916
				Iglv2	-1.276	0.0001928
				Scn3a	-3.736	0.0001987
				Klrb1b	-1.742	0.000199
				Slc7a7	-1.175	0.0001996
				Ctnnd1	-1.215	0.0002056
				Adrb1	-2.428	0.000206
				Rab3il1	-1.454	0.0002085
				Gng11	-3.371	0.0002093
				Dapl1	-1.24	0.0002263
				Nfam1	-1.329	0.0002266
				Slc25a39	-0.5771	0.0002305
				Sema6d	-1.158	0.0002338
				Top2a	-0.7086	0.000236
				Car1	-1.744	0.0002419
				Ttc39a	-2.788	0.0002535
				Camkk2	-0.703	0.0002535
				Irf5	-0.8309	0.0002542
				Dab2ip	-1.187	0.0002581
				C3	-1.458	0.0002596
				Siglec1	-1.653	0.0002597
				Apol11b	-2.615	0.0002706
				Cercam	-1.972	0.0002776
				Pik3r6	-1.689	0.0002788
				Bcl2a1a	-1.625	0.0002823
				Ptprj	-0.7187	0.0002828
				Slc16a9	-1.635	0.000283
				Samd3	-1.202	0.0002837
				Galnt3	-1.489	0.0002939
				Rasal2	-1.838	0.0002987
				Igkv1-122	-2.853	0.0003037
				Lpl	-1.108	0.0003078
				Tmem221	-2.86	0.0003096
				Pafah1b3	-0.781	0.0003143
				Nusap1	-0.9654	0.000316
				Ncf1	-1.271	0.0003164
				Uhrf1	-0.8082	0.0003191
				Igkv9-120	-1.945	0.0003268
				Igkv3-7	-1.805	0.000328
				Marco	-2.332	0.000335
				Nrm	-0.8135	0.000338
				Rnf144b	-1.322	0.0003415
				BC028528	-1.42	0.0003428
				Hdac9	-0.9313	0.0003468
				Zfp385a	-2.132	0.0003477
				Dstn	-0.7724	0.0003494
				Cxcl16	-2.143	0.0003499
				Prr5	-1.482	0.0003597
				Pygl	-1.233	0.0003705
				Sirpb1b	-1.622	0.0003765
				Mtch1	-0.5576	0.0003805
				Ly6d	-1.368	0.0003822
				Sox4	-0.7886	0.000383
				Phospho1	-1.519	0.0003853
				Ighv1-52	-2.184	0.0003959
				Obscn	-3.612	0.0004093
				Fpr2	-1.739	0.0004123
				Ctbp2	-1.915	0.0004164
				Lppr4	-5.787	0.0004238
				Hk2	-1.041	0.000427
				1700024P16Rik	-5.72	0.0004272
				Gad1-ps	-1.359	0.0004474
				Xkrx	-0.9496	0.0004523
				Tcf7l2	-1.489	0.0004528
				Trim10	-1.465	0.0004538
				Gm11711	-2.29	0.0004569
				Tpi1	-0.5219	0.0004574
				Emilin2	-1.368	0.0004596
				Clic4	-0.6596	0.0004597
				Spns3	-1.525	0.0004617
				Il5ra	-1.589	0.0004631
				Ighg1	-2.02	0.000468
				Agbl1	-2.292	0.0004725
				Sema3g	-3.531	0.0004754
				Lpcat2	-1.376	0.000476
				Tmem176b	-0.6707	0.0004876
				Chchd10	-0.5747	0.0005089
				Gns	-0.5442	0.0005112
				Lad1	-0.6323	0.000513
				Cds1	-3.09	0.0005136
				Ighg2b	-1.68	0.0005195
				Ighv1-19	-1.699	0.0005272
				Arid3a	-0.6604	0.0005292
				Ighv1-23	-5.633	0.0005324
				Cebpe	-2.96	0.0005348
				Ighv1-37	-1.883	0.0005436
				Il13ra1	-1.174	0.0005537
				Ighv1-55	-1.845	0.0005564
				Igkv1-110	-1.448	0.0005596
				Irf8	-1.012	0.0005667
				Igkv9-123	-3.891	0.0005693
				Paox	-1.011	0.000573
				Aicda	-2.379	0.0005778
				Unc93b1	-1.052	0.0005908
				5430435G22Rik	-2.029	0.0005958
				Runx2	-0.6551	0.0006151
				Asah1	-0.7069	0.0006181
				Cxcl9	-2.035	0.0006194
				B4galt6	-1.742	0.0006311
				Tmem37	-1.446	0.0006339
				Postn	-1.246	0.0006363
				Pcyox1	-0.7335	0.0006445
				Abhd15	-1.329	0.000648
				S1pr3	-1.308	0.0006491
				Ppp1r9a	-2.622	0.0006535
				Creg1	-0.5446	0.0006613
				Mar-08	-1.185	0.000679
				Nav1	-1.052	0.0006791
				Grina	-0.6098	0.0006918
				Klk1b27	-1.448	0.000699
				Zcchc24	-0.8737	0.0007036
				Mafb	-1.189	0.0007046
				Gja1	-1.835	0.0007106
				Iglv3	-1.498	0.0007141
				Gm9733	-2.018	0.0007165
				Rsph1	-3.037	0.0007277
				Zyx	-0.6364	0.0007314
				Gria3	-1.553	0.0007417
				Alpl	-1.037	0.0007546
				BC100530	-2.066	0.0007582
				Ccdc102a	-1.321	0.0007657
				Hivep3	-0.5088	0.0007687
				Myo1c	-0.6643	0.0007763
				Snx22	-2.127	0.0007824
				Plau	-2.021	0.0008084
				Ighv8-8	-1.72	0.0008092
				Lcn2	-1.409	0.0008268
				Sh3pxd2b	-1.631	0.0008339
				Lyn	-1.247	0.0008372
				Zfhx3	-1.523	0.0008379
				Ctnnd2	-2.09	0.0008398
				Tppp3	-1.396	0.0008416
				Siglecg	-1.073	0.0008477
				Igkv6-17	-1.454	0.0008562
				Mmp19	-2.32	0.0008839
				Egfl6	-1.72	0.0009052
				Igkv8-19	-1.503	0.0009083
				Myo10	-1.029	0.0009255
				Ighv1-34	-1.777	0.0009291
				Stab2	-1.275	0.0009306
				Epha2	-1.772	0.0009347
				Igsf6	-1.265	0.000941
				Nrxn2	-2.362	0.0009448
				St6galnac2	-1.619	0.0009478
				Fhl1	-3.446	0.0009559
				Pdgfc	-2.985	0.0009561
				Zfp580	-1.442	0.0009609
				Ighv5-9	-2.015	0.0009672
				Slc15a2	-1.561	0.0009727
				Gpx8	-2.937	0.0009933
				Igkv9-129	-3.388	0.0009948
				Col5a3	-1.696	0.0009999
				Slfn14	-2.722	0.001002
				Nuak1	-1.3	0.00101
				Gfra1	-1.97	0.001025
				Gpr25	-2.22	0.001036
				Adap2	-1.852	0.001041
				Igkv8-27	-1.369	0.001044
				Pde4a	-1.066	0.001044
				Nek6	-1.325	0.001048
				Bfsp2	-1.506	0.001053
				Coro2a	-1.58	0.001059
				Peli2	-1.466	0.001075
				Fcrla	-1.425	0.001078
				Ighv1-26	-1.124	0.001079
				Atp2a3	-0.5625	0.001091
				Spi1	-1.442	0.001103
				Cerk	-0.5637	0.001104
				Cebpa	-1.203	0.001109
				Ighv9-4	-2.186	0.001167
				Siglece	-1.519	0.001169
				Mtus1	-1.388	0.001177
				Lamb1	-2.018	0.001189
				Kcnk13	-1.859	0.001191
				Tmem51	-1.179	0.001198
				Nat8l	-1.491	0.001203
				6430548M08Rik	-0.9944	0.001231
				Flt1	-2.021	0.001245
				Idh1	-0.773	0.00125
				Tspan33	-1.331	0.00126
				Ighv1-54	-1.866	0.001267
				Tpd52	-0.6304	0.001286
				Dapk2	-1.607	0.001356
				Igkv12-98	-1.927	0.001357
				Ube2e3	-0.7256	0.001368
				Slamf9	-1.324	0.001391
				Parvb	-1.38	0.001414
				Slco5a1	-1.692	0.001422
				H2afx	-0.5975	0.001429
				Apba1	-1.542	0.001437
				Igkv2-112	-1.706	0.001447
				Prkar1b	-1.134	0.00145
				Myzap	-1.805	0.00153
				Nacc2	-1.153	0.001544
				Klhl30	-2.619	0.001554
				Csnk1e	-0.6127	0.001577
				Apobec1	-0.7315	0.001579
				Card10	-1.52	0.001587
				Gm2a	-0.5051	0.001604
				F10	-2.061	0.001609
				Plcg2	-1.195	0.001632
				Slc16a10	-0.885	0.001635
				Atf6	-0.6273	0.001635
				Lrp4	-1.379	0.001635
				Napsa	-1.287	0.001641
				Igkv3-2	-1.925	0.001643
				Orai3	-0.586	0.001654
				Oasl2	-1.592	0.001658
				Tlr9	-1.315	0.001662
				Myo1b	-2.606	0.001664
				Ptp4a3	-0.5213	0.001682
				Fgl2	-0.5667	0.001706
				Nos1ap	-2.772	0.001718
				Oas3	-0.594	0.001733
				Iglc2	-0.8639	0.001742
				Ptprm	-1.407	0.001743
				Ticam2	-1.188	0.001767
				Gm5786	-1.559	0.001775
				Hgsnat	-0.7522	0.001787
				Cd177	-1.249	0.001803
				Ighv1-15	-2.53	0.001817
				Aldh1a1	-1.452	0.001821
				Lurap1	-1.905	0.001837
				Mzb1	-1.224	0.001849
				Igkv7-33	-5.947	0.001853
				Ret	-1.333	0.001882
				Nuak2	-0.8139	0.001933
				Vangl2	-1.25	0.001946
				Ighv1-66	-1.537	0.001948
				Plekho1	-1.086	0.001955
				Notch3	-1.529	0.00196
				Scpep1	-0.5729	0.001963
				Tbxas1	-1.467	0.001971
				Cpm	-0.8482	0.001977
				C6	-1.255	0.001997
				Abca13	-3.301	0.002
				Spta1	-1.766	0.002023
				Gja5	-2.593	0.002043
				Srcin1	-2.807	0.002087
				Nupr1	-1.924	0.002124
				Hist1h2al	-1.376	0.002151
				Bmx	-1.857	0.002176
				Kif23	-0.8381	0.002185
				Apoc2	-2.353	0.002196
				Aph1c	-1.53	0.002206
				Alox5	-1.399	0.002217
				Fabp4	-2.412	0.002222
				P2ry12	-1.739	0.002224
				Rhbdf2	-0.6844	0.002234
				Lgr5	-2.711	0.002245
				Ighv8-11	-2.827	0.002246
				Tgm1	-1.691	0.002249
				Lrrc16a	-1.229	0.002293
				Clu	-2.407	0.002304
				Adgra2	-2.227	0.002331
				Abcc3	-0.945	0.002338
				Igkv4-57	-1.835	0.002345
				Acsf2	-0.7908	0.002361
				Faim3	-1.427	0.002367
				Kmo	-1.559	0.002379
				Hhex	-1.525	0.002405
				Selenbp1	-1.27	0.002423
				Cym	-1.972	0.002425
				Igkv4-80	-2.032	0.002438
				Xlr	-1.431	0.002452
				Adam22	-1.788	0.002456
				Chil1	-1.242	0.00246
				Clec4n	-1.004	0.002466
				Ighv1-77	-2.866	0.002468
				Ly86	-1.2	0.002472
				Birc5	-0.8623	0.002515
				Cyb561a3	-0.8242	0.002516
				Igkv13-84	-1.647	0.002527
				Lrrc8b	-0.5963	0.002538
				Akap12	-0.5382	0.00255
				Lyl1	-1.209	0.002567
				Ighd	-1.429	0.002576
				Fuca2	-0.5917	0.002587
				Spats2	-2.363	0.002596
				Igha	-1.816	0.002607
				Apol7e	-1.703	0.002635
				Cyp2ab1	-2.247	0.00266
				Ctla2b	-1.383	0.002678
				Trpm2	-0.817	0.002679
				Sdc1	-0.8853	0.002685
				Lmo4	-0.5865	0.002694
				Sgms2	-1.306	0.002709
				Plekhh3	-2.061	0.002716
				Ptgs1	-1.23	0.002721
				Dmrt3	-2.406	0.002725
				Ptgir	-0.784	0.002726
				Sox5	-1.694	0.002733
				Igkv12-47	-1.324	0.002746
				Igkv10-96	-0.9281	0.002769
				Sbk1	-0.6047	0.002774
				Tgm2	-0.8087	0.002781
				Ighv1-85	-2.253	0.002807
				Clec4a4	-2.657	0.002836
				Cdr2l	-2.657	0.00284
				4930506M07Rik	-0.9865	0.002876
				Tenm4	-1.186	0.002925
				Dmrta1	-1.931	0.002996
				3110082I17Rik	-1.008	0.003006
				Espl1	-1.072	0.003008
				Srm	-0.5194	0.003035
				S100a6	-0.6821	0.003053
				Tcf4	-1.086	0.003085
				Ackr2	-2.819	0.003226
				Naaa	-0.684	0.003249
				Igkv1-117	-1.02	0.003256
				Igkv16-104	-1.284	0.003257
				Adgrg3	-1.659	0.003309
				Tmtc1	-1.865	0.003324
				Nbl1	-2.201	0.003398
				Ak8	-2.585	0.003476
				Dysf	-1.658	0.003542
				Ms4a8a	-2.312	0.00357
				Ighv3-1	-1.471	0.003607
				Nrp2	-0.9046	0.003613
				Ighv5-2	-2.208	0.003659
				Pla2g4a	-1.342	0.003662
				Gas6	-1.708	0.003691
				Fam46a	-0.6217	0.003699
				Gm7694	-1.721	0.0037
				Tcf3	-0.5008	0.003704
				Enpp2	-1.822	0.003757
				0610010F05Rik	-0.8969	0.003772
				Tlr12	-0.7464	0.003779
				Gpat2	-1.61	0.003785
				Wfdc21	-1.754	0.003816
				Gm9887	-2.59	0.003818
				Ctsw	-0.5198	0.003881
				Wfdc17	-1.152	0.003889
				Plk1	-1.005	0.0039
				Padi4	-1.506	0.003902
				C1ra	-1.81	0.003921
				Pstpip2	-1.067	0.00393
				Rhpn1	-2.108	0.003946
				Pf4	-2.318	0.004027
				Heatr9	-1.73	0.004033
				Aif1	-1.116	0.00407
				Rab39	-1.232	0.004097
				Clec7a	-1.295	0.004099
				Pvrl1	-1.118	0.004104
				Pir	-2.585	0.004139
				Esam	-2.585	0.004145
				Map1a	-1.754	0.004158
				Ighv5-12	-1.713	0.004164
				Pde4c	-1.194	0.004201
				Sema6a	-1.601	0.004234
				Ckap4	-0.9207	0.004264
				Qrfp	-1.961	0.004273
				Igkv4-69	-1.975	0.004277
				Spic	-0.8159	0.0043
				Tacc3	-0.7066	0.004321
				Arhgef40	-1.848	0.004381
				Camk1	-1.336	0.004424
				Lilra6	-1.188	0.004438
				Trpm5	-1.979	0.004482
				Stard8	-1.477	0.00452
				Myh13	-2.689	0.004545
				Bsn	-1.117	0.004552
				Igkv5-45	-1.726	0.004562
				Adgrl3	-1.567	0.004568
				Ifitm2	-0.9035	0.00465
				Prcp	-0.5341	0.004654
				Aspm	-0.9908	0.004688
				Vegfb	-0.868	0.004708
				Tbkbp1	-1.064	0.004725
				Igkv14-100	-1.481	0.00474
				Gata2	-2.325	0.00478
				Epb4.1l1	-1.455	0.004791
				Pxylp1	-0.7878	0.004838
				Hmmr	-0.9005	0.004846
				Tubb6	-1.688	0.004848
				Dntt	-1.079	0.004856
				Xcl1	-1.128	0.004932
				Acp2	-0.5162	0.004944
				Paqr5	-2.579	0.004976
				Tns4	-1.325	0.004995
				Slc30a4	-0.6985	0.004996
				Itpripl2	-0.9303	0.00503
				Adgrg1	-1.037	0.005056
				Papss2	-1.507	0.005062
				Spire1	-1.216	0.005172
				Fam78b	-1.712	0.005178
				Steap3	-1.237	0.005332
				Specc1	-0.8457	0.005338
				Arap3	-0.9284	0.005366
				Syngr1	-2.083	0.005454
				Ctsz	-0.5266	0.005614
				Bahcc1	-2.099	0.005684
				Ighv11-2	-2.23	0.005697
				Rogdi	-0.705	0.005739
				Tspan4	-1.113	0.005809
				Slc45a3	-1.085	0.005859
				Vcan	-2.682	0.005871
				Met	-2.116	0.005911
				Serpinb7	-3.187	0.005929
				Tnfsfm13	-1.331	0.006023
				Igkv12-46	-1.018	0.006101
				Galns	-0.6025	0.006108
				Klrg1	-0.5487	0.00613
				Bub1	-1.029	0.006138
				Dok3	-1.09	0.006195
				Pou2af1	-1.162	0.006229
				Bri3bp	-0.5334	0.006237
				1190005I06Rik	-2.232	0.006243
				Acta2	-1.447	0.006286
				Arsi	-3.121	0.006288
				Fndc3b	-0.952	0.006293
				Styk1	-2.182	0.006307
				Igkv3-12	-1.455	0.006315
				Acss2	-0.5804	0.006317
				Cebpb	-0.7802	0.00632
				Rasa4	-0.8989	0.006355
				Mettl9	-0.5093	0.006379
				Tmem151a	-3.111	0.006511
				Ell3	-1.166	0.006539
				Sox13	-1.346	0.00657
				Ticrr	-0.9381	0.006594
				Btk	-1.069	0.006698
				Igkv14-126	-1.539	0.006701
				Pdlim4	-1.604	0.006704
				Camp	-1.27	0.006723
				Lima1	-0.9114	0.006749
				Rnf157	-0.7718	0.006817
				Cd300ld	-1.215	0.006862
				Ighv1-69	-1.654	0.006904
				Nostrin	-2.173	0.006926
				4931429I11Rik	-1.233	0.006927
				Skap2	-0.5201	0.006934
				Smtn	-1.217	0.006996
				Depdc1b	-1.069	0.00707
				Nrgn	-0.847	0.007096
				Pklr	-1.546	0.007188
				Srl	-1.79	0.007238
				Dusp6	-0.5606	0.00725
				Trdv5	-1.794	0.007258
				Nek2	-1.052	0.007386
				Ccl3	-1.217	0.007428
				Kcnj1	-2.078	0.007451
				Ltbr	-1.086	0.00748
				Cbln1	-2.188	0.007482
				Tcte3	-1.972	0.007483
				Gtf2ird1	-0.8483	0.007556
				Brca2	-0.786	0.007559
				Ffar2	-1.246	0.007571
				Iglc3	-1.055	0.007648
				Abhd14b	-1.757	0.007678
				Hs3st2	-1.208	0.007719
				Scmh1	-0.542	0.007781
				Cysltr1	-1.044	0.0078
				Cenpm	-1.141	0.007819
				Plekhg3	-0.9158	0.007876
				Snn	-1.063	0.007918
				Clspn	-0.9132	0.00792
				Galk1	-0.6337	0.007991
				Il4i1	-1.079	0.008042
				Gzmm	-1.191	0.008055
				Bub1b	-0.9361	0.008093
				Fcnb	-1.907	0.008113
				Adgrb2	-1.223	0.008144
				Rnf217	-2.434	0.008152
				Acvrl1	-1.102	0.008174
				Apol7b	-2.219	0.008226
				Tmem108	-1.18	0.008247
				Ly6g	-1.528	0.008343
				Ccna2	-0.7769	0.008469
				Igkv6-20	-1.587	0.008504
				Igkv4-50	-1.518	0.008512
				Rhoq	-0.5214	0.00856
				Itga1	-1.829	0.008702
				Igkv4-73	-2.013	0.008734
				Rnf150	-1.231	0.008775
				Ighv14-2	-1.632	0.008861
				Fkbp9	-1.822	0.008906
				Blvrb	-0.6204	0.008932
				Ighv1-4	-1.5	0.008978
				Asph	-0.8806	0.008991
				Ighv15-2	-2.274	0.00906
				Ska1	-1.294	0.009062
				Slc25a1	-0.5155	0.009234
				Mcf2l	-1.33	0.009251
				5031414D18Rik	-1.107	0.009263
				Slc7a8	-0.93	0.009264
				Colec12	-0.7534	0.009306
				Npl	-2.009	0.00932
				Ttc7b	-0.5687	0.009333
				Wdfy4	-1.12	0.009388
				Blk	-0.9836	0.00942
				Fam135a	-2.058	0.009428
				Ccl4	-1.124	0.009429
				Tcrg-C1	-0.7439	0.009445
				Pkig	-0.9533	0.00946
				Snx7	-2.124	0.009474
				Stx2	-0.5011	0.009495
				Styx	-1.179	0.009529
				Hk3	-0.8575	0.009579
				Tmem141	-1.408	0.00958
				Prr5l	-0.8814	0.009581
				Snx24	-1.836	0.009606
				Ccnb1	-0.742	0.009822
				Cbfa2t3	-1.3	0.009933
				Notch4	-1.622	0.009938

## Sheet: Treg M6w vs Treg M2w
mRNA	log2 Ratio	pValue		mRNA	log2 Ratio	pValue
Slfn4	2.754	2.255e-09		Rps27rt	-1.374	1.581e-06
Ltf	3.181	4.768e-09		Igkv1-99	-5.071	0.000944
Fam129c	2.839	7.932e-09		Atp8a2	-2.022	0.001278
Ttn	4.04	2.328e-07		Scand1	-1.001	0.001349
Alas2	2.18	3.489e-07		Trav9d-4	-1.87	0.002204
Igkv4-57-1	3.872	4.934e-07		Ccdc122	-2.588	0.00224
Cacna1e	3.387	6.75e-07		Hist2h2ac	-5.291	0.002969
Igkv14-100	4.554	1.024e-06		Scd2	-0.7652	0.002981
Hbb-bt	2.071	1.434e-06		BC021614	-0.9337	0.004711
Spib	1.88	1.684e-06		Osgin1	-0.862	0.005004
Igkv1-135	1.666	2.425e-06		Hcst	-0.9136	0.005175
Fcrla	1.732	2.451e-06		Igfbp4	-0.9304	0.005414
Igkv4-86	2.789	2.827e-06		Trav11d	-2.184	0.005692
Igkv4-50	7.514	3.901e-06		Ighv8-2	-3.735	0.00745
Igkv6-13	4.366	9.835e-06		Tom1	-1.236	0.007878
Ifi30	1.368	1.255e-05		Trav11	-2.039	0.007957
Siglecg	3.007	1.277e-05		Atp5g2	-0.7764	0.008957
Igkv12-41	3.237	1.386e-05		Ttll13	-3.31	0.009695
Zeb2	1.452	1.414e-05
Igkv14-126	3.195	1.508e-05
Fgd2	2.405	1.644e-05
Cecr2	1.813	1.854e-05
Igkv10-96	1.904	2.167e-05
Ngp	2.44	2.718e-05
Igkv4-79	5.469	3.015e-05
Syk	1.8	3.519e-05
Igkv8-28	3.441	3.86e-05
Cd19	2.214	3.943e-05
Rsad2	1.618	4.096e-05
Oas2	2.003	4.537e-05
Cd79b	1.445	4.693e-05
Hba-a2	2.009	4.856e-05
Rag1	2.206	5.168e-05
Fcgr2b	2.076	5.211e-05
Hba-a1	1.871	5.634e-05
Ighg2c	6.61	5.736e-05
Ttll3	2.473	5.819e-05
Ighv11-2	3.331	6.649e-05
Igkv16-104	3.085	6.729e-05
Igkv3-1	6.609	7.765e-05
Lgals4	2.965	7.837e-05
Colec12	1.935	7.874e-05
Bzrap1	3.158	8.062e-05
Ighv14-3	2.156	8.066e-05
Adrbk2	2.19	8.434e-05
Hbb-bs	1.912	8.805e-05
Plac8	1.336	9.849e-05
Klhl14	2.609	0.0001012
Rsrp1	2.117	0.0001058
Dynlt1c	2.202	0.0001176
Gm38394	1.707	0.0001482
Cd22	1.969	0.000154
Gm20605	2.149	0.0001558
Ms4a1	1.622	0.0001587
Dok3	1.898	0.0001744
Ly6d	1.698	0.0001826
Snca	1.959	0.0001847
Chil3	2.353	0.0001898
Ighg1	2.949	0.000192
Dqx1	3.417	0.0002011
Gm3005	2.268	0.0002087
Chst3	1.76	0.0002228
Pou2af1	1.351	0.000232
Ankrd16	1.876	0.0002385
Tcf4	1.366	0.0002464
Col5a3	3.675	0.0002565
Trim7	2.548	0.0002623
Ddx26b	1.829	0.0002731
Reln	2.71	0.0002778
Gpr137c	6.492	0.0003046
Pirb	1.631	0.0003142
Camp	2.602	0.0003198
Cd72	1.328	0.0003316
Ighv9-3	1.856	0.0003344
Ceacam1	1.61	0.000378
Ccnl2	1.86	0.0003841
Lyn	1.279	0.0003871
Scai	1.565	0.0004094
Clec10a	4.198	0.0004152
Siglech	1.886	0.0004194
Adam28	5.92	0.0004409
Lrp1	1.563	0.0004417
Lyz2	1.003	0.0004532
Rassf4	1.429	0.0004547
Tppp3	2.802	0.000469
Adamts9	6.49	0.0004837
Myo1c	1.182	0.0004863
Zfp488	1.648	0.0004898
Sfi1	2.059	0.0004975
Gm3164	3.064	0.0005129
Lman2l	1.236	0.0005212
Gm20683	2.223	0.0005639
Igkv3-10	2.969	0.0005699
Igkv6-23	1.716	0.0005718
Hsph1	1.267	0.0005743
Gabbr1	1.944	0.0005966
Dpp10	1.584	0.0006147
AI607873	2.226	0.000627
Cd24a	1.108	0.0006623
Igkv4-91	3.851	0.0006663
Bcl11a	1.687	0.0006707
Gm2381	6.084	0.0006722
Col11a2	1.646	0.0006728
Gm3500	2.429	0.0006791
Fam193b	1.826	0.0006877
Igkv3-2	2.421	0.0006944
Cr2	2.166	0.0007217
Insl3	4.337	0.0007246
Gcnt1	1.491	0.0007605
Gm20826	1.666	0.0007695
Naip5	2.484	0.0007715
Lrrk2	1.981	0.000776
Abcc5	1.336	0.0007801
Alpk1	2.541	0.0007922
Neb	2.065	0.0008342
Vpreb3	1.811	0.0008529
Pnisr	1.646	0.0008561
Igkv5-45	3.416	0.0008563
Ttc14	1.516	0.0008825
Snx8	1.843	0.0009036
Gm21897	1.705	0.000904
Gm3468	2.02	0.000913
Prkcg	3.141	0.0009248
Pik3c2b	1.49	0.0009338
Zfp692	1.889	0.0009489
Wdfy4	1.433	0.0009532
Srpk3	2.505	0.001005
PISD	1.531	0.001015
Masp2	3.154	0.001017
Gm21962	2.153	0.00102
Il1rl1	0.9075	0.001035
Ago3	1.392	0.001047
Slc4a1	1.363	0.00106
Leng8	1.755	0.001086
Cdc42bpb	1.765	0.001094
Chkb	1.43	0.001107
Ogt	1.56	0.00112
Wdr13	1.366	0.001126
Spta1	1.908	0.001137
Gm8898	1.817	0.001203
Atp11a	1.324	0.001207
Napsa	1.199	0.001224
Ighv13-2	5.729	0.001261
Tia1	1.3	0.001292
Akap5	3.201	0.001335
Naip6	2.175	0.001345
Ppox	1.702	0.001364
Tmem26	2.098	0.001365
Dst	1.766	0.001365
Gm8281	2.116	0.001372
Ly6g	3.084	0.00138
Lifr	2.463	0.001388
Plekhn1	2.109	0.001443
Zc3h7a	1.286	0.001514
Rnase6	1.722	0.001527
Ace	1.553	0.001559
Blk	1.244	0.001581
Pde1b	1.816	0.001593
Ddhd1	1.002	0.001609
Mtm1	1.406	0.001629
Ppm1e	2.559	0.001632
5031414D18Rik	1.445	0.001673
Clec9a	2.82	0.001692
Mpeg1	0.9968	0.001716
Ighv6-6	2.224	0.001739
Nfat5	1.41	0.001748
Krit1	1.304	0.001775
Ptprj	0.9139	0.001792
Il12a	2.482	0.001845
Tbx6	2.46	0.001851
Cspp1	1.212	0.001854
Pld4	1.27	0.00193
Hip1	1.211	0.001936
Msh5	2.351	0.00194
Igkv10-95	5.999	0.00203
Ighv14-1	3.063	0.00206
Ciita	1.629	0.002069
Ighd	1.608	0.002082
Bmf	1.332	0.002099
Brwd1	1.122	0.002149
Ager	2.635	0.002163
Igkv14-130	5.623	0.002213
Mtx3	1.416	0.002216
Gpc2	2.593	0.002254
Slc5a3	1.396	0.002264
Prpf39	1.124	0.002282
Dennd6b	1.749	0.002287
Tagap1	1.221	0.002302
Crip3	5.913	0.002315
Zbtb20	1.501	0.002315
Ltk	2.366	0.002317
Ankrd23	1.84	0.002327
Ubn2	1.272	0.002358
Blnk	1.421	0.002363
Zfp871	1.056	0.002395
Mtcp1	1.766	0.002416
Ighv5-2	2.98	0.002424
Plcg2	1.073	0.002451
2610020H08Rik	1.468	0.002542
Ighv1-7	2.209	0.002572
Cttnbp2nl	3.062	0.002731
Ptbp2	1.112	0.002791
Ifi204	1.12	0.002822
Trim30b	2.438	0.002898
Ighv1-66	3.058	0.002946
Vamp1	1.537	0.002951
Plxna3	2.332	0.002991
Lrrk1	1.381	0.002998
Matn4	3.96	0.003003
Dclre1c	1.286	0.003042
Il4i1	1.902	0.003075
Vmn1r58	1.472	0.003088
Igkv6-25	2.844	0.003123
Ptgis	5.725	0.00315
Igkv8-27	1.452	0.003152
Sema6d	2.029	0.003179
Ighv9-4	2.524	0.003242
Zan	1.26	0.003244
Eml5	1.243	0.003304
Slc38a6	1.207	0.003308
Spns2	2.191	0.003334
Tet2	1.136	0.003348
Lpp	0.9797	0.003349
Gm2897	2.246	0.003383
Daf2	3.483	0.00345
Ms4a6c	0.863	0.003551
Cacna1i	1.612	0.003571
Setbp1	1.302	0.003585
Chrna1	3.107	0.003587
Epb4.2	2.362	0.003599
Gm9978	2.139	0.003599
Igkv4-62	6.078	0.003616
Tmem191c	1.778	0.003634
Lmo2	1.47	0.003676
Ppl	3.241	0.00375
Hnrnph1	1.099	0.003761
Slc38a9	1.252	0.003769
Ppfibp2	1.901	0.003784
Macf1	1.864	0.003787
Nktr	1.131	0.003791
Zfyve9	2.153	0.003801
Phka1	2.392	0.003808
Cd177	1.528	0.003816
Serpinb1a	1.01	0.003818
Ccnl1	1.022	0.003828
Psd3	1.872	0.003831
9330151L19Rik	2.006	0.003838
Tnnt2	2.069	0.00387
Adamts10	1.428	0.003946
Mdm4	1.222	0.003959
Lmntd2	2.205	0.00397
Mapk8ip3	1.265	0.003983
Col7a1	3.069	0.004031
Igha	0.9713	0.004041
Tyr	2.571	0.004087
Fcnb	3.563	0.004101
Plbd1	1.195	0.0042
Ahsa2	1.124	0.004233
Bank1	1.316	0.004267
Pax5	1.362	0.004286
Ighv2-6-8	2.417	0.004402
Stard9	2.4	0.004449
Amt	3.001	0.004454
Doc2g	2.943	0.004482
Stra6l	3.489	0.004487
Ighv2-3	2.125	0.004531
Glrb	1.911	0.004557
Lyl1	1.504	0.004594
Ighv1-72	5.911	0.004678
Cntrl	1.038	0.004697
Ccnt2	0.9583	0.004714
Carns1	1.428	0.004798
Flt1	3.092	0.00484
Nbeal1	1.044	0.00488
Plekho1	1.253	0.00492
Sned1	3.276	0.00499
Paxbp1	1.11	0.005007
Kctd12	0.8272	0.005028
Ighv1-80	2.386	0.005033
Gm21750	1.771	0.005036
Cbfa2t3	1.444	0.005059
Brwd3	0.9005	0.005097
Faim3	1.176	0.005105
Slc25a37	1.056	0.005118
Sh2d1b1	2.152	0.005172
Dcaf17	0.9696	0.00519
Apol11b	2.414	0.005194
Ighv4-1	1.624	0.005202
Sap25	1.679	0.005246
Zfp605	1.177	0.005248
Bcl7a	0.9564	0.005271
Zc3hav1l	1.363	0.005276
Ash1l	1.017	0.005306
Dcdc2c	1.309	0.00534
Tubgcp4	0.9407	0.005418
Mar-01	1.469	0.00547
Lmo7	2.595	0.005596
Tmem87b	0.931	0.005608
Trim11	0.9595	0.005634
Adam23	2.069	0.005681
Gm3373	2.013	0.0057
Mapk12	1.429	0.005703
H2-DMb1	1.595	0.005706
Fcho2	0.894	0.005737
Ankrd24	1.909	0.00575
Luc7l3	1.061	0.005755
Ffar1	2.273	0.005817
Tnfrsf13c	1.301	0.005817
Iglc3	1.268	0.005827
Zfc3h1	1.31	0.005891
Ppcdc	1.434	0.005946
Adam8	0.8869	0.005957
U2af1l4	1.112	0.005964
Ighv1-82	2.518	0.005967
Rpgrip1	1.887	0.006011
Gm14391	1.131	0.00602
Mlxip	1.046	0.006025
Fgd4	1.162	0.00604
Efnb3	2.351	0.006046
Hsd3b2	1.15	0.006052
Zkscan3	1.152	0.006084
Appl2	1.415	0.006111
Ebf1	1.329	0.006113
Mdn1	1.343	0.006227
Zfp101	1.063	0.006256
Tmem181a	1.127	0.006287
Prkab2	1.402	0.006302
Hck	1.182	0.006341
Pgap1	0.9829	0.006383
Xndc1	1.011	0.006458
Clcf1	1.115	0.00646
Rbm25	0.9979	0.006482
Dvl1	1.312	0.006491
Csf2rb	1.117	0.006569
Tmc4	1.994	0.006591
Yod1	0.8522	0.006611
Spns1	1.07	0.006621
Gm28042	1.187	0.006644
Zbtb37	1.017	0.00666
Lrrc71	3.326	0.006718
Nuak2	1.016	0.006721
Psg16	1.102	0.006788
Khnyn	0.8205	0.006864
Caps2	2.367	0.00691
Upb1	2.429	0.006933
Cd93	1.1	0.007009
Mob1b	0.7769	0.007017
Prpf4b	1.008	0.007021
Col20a1	1.55	0.007028
Unc93b1	0.8961	0.007063
Gripap1	0.9649	0.007091
Snrnp48	1.048	0.007147
Ifi44l	1.619	0.00722
AW549877	0.9312	0.007275
Rhbdf2	0.859	0.007278
Crybg3	1.919	0.007287
Myo1b	2.965	0.0073
Tlr9	1.259	0.00736
Trim39	1.048	0.007376
Cbx7	1.082	0.007506
Btk	1.346	0.007569
B3gnt5	0.8513	0.00759
Ifi202b	1.859	0.007597
Mef2c	1.241	0.007634
Ptpro	1.803	0.007642
Cfh	1.908	0.007694
Ccdc77	1.125	0.007787
Parva	2.077	0.007806
Ctrl	3.002	0.007806
Odf2l	1.525	0.007877
Ankzf1	1.109	0.00788
Slco5a1	2.83	0.00789
Gm17615	1.726	0.007907
Nlrc4	1.48	0.007948
Dock6	1.662	0.008009
Tm6sf1	1.167	0.008063
Acad9	0.9439	0.008094
Lat2	1.29	0.008194
Spo11	3.052	0.008199
Plxnb2	0.9935	0.008201
Edaradd	1.734	0.008217
Cd79a	1.08	0.008219
Hnrnph3	1.009	0.008406
Cyp27a1	2.064	0.008407
Tcirg1	1.125	0.008424
Clk4	0.8984	0.008446
Cep95	1.087	0.008464
Nr1h4	2.823	0.008479
Sspn	2.526	0.008486
Tub	1.936	0.008492
9430015G10Rik	1.218	0.008497
Trim10	1.836	0.008561
Prrt2	2.975	0.008596
Kcna3	0.9633	0.008606
Gm3752	1.667	0.008607
Myo19	1.25	0.008613
Dclk2	1.017	0.008615
Rrnad1	1.097	0.00865
Igkv1-110	0.8108	0.008681
Nisch	1.054	0.008695
S1pr3	1.38	0.008703
Golga1	1.104	0.008726
Ctsk	3.559	0.008727
Dmtf1	0.938	0.008755
Wdr90	1.262	0.00876
Rad54b	1.998	0.008805
Catsperg1	2.326	0.008819
Sugp2	0.9483	0.008834
Stx16	0.987	0.008851
BC005561	1.381	0.008851
Ypel2	0.9674	0.008882
Mndal	0.8993	0.008894
Igkv12-44	1.431	0.009007
Zfp329	1.178	0.009019
Lilrb4	1.323	0.009112
Fmnl2	1.786	0.009137
A630081J09Rik	1.731	0.009196
Cd55	0.7877	0.009307
Fcrl1	1.091	0.009422
Prss53	3.265	0.009427
Luc7l2	0.9588	0.009433
Fnbp4	0.9983	0.009438
Clk1	0.8878	0.009502
Uty	3.102	0.009521
Arid3b	0.9214	0.009543
Samd15	2.666	0.009599
Map3k15	2.534	0.009645
Cplx2	1.457	0.009692
Tlr8	2.051	0.009727
Trpm2	1.334	0.009732
Cdh10	1.589	0.009774
Igkv3-12	2.062	0.009789
RP23-32E20.1	1.471	0.00984
Rac3	2.479	0.009852
Scn3a	2.518	0.009881
Clock	0.7628	0.009943
Gga2	0.982	0.00997
Snx30	0.8275	0.009987
Haus3	0.9652	0.00999
